# Supplementary material for: Development of a 96-Well Electrophilic Allergen Screening Assay for Skin Sensitization Using a Measurement Science Approach
Source: Toxics. 2022 May 17;10(5):257. doi: 10.3390/toxics10050257 (PMC9147637; doi:10.3390/toxics10050257)
Supplement: Supplementary file 1 [file toxics-10-00257-s001.zip]

Archive with 8 entries (8 files):
- Example of Completed NBT Data Dalculator.xlsx
- NBT Data Calculator.xlsx
- PDA Fluor Data Calculator.xlsx
- Raw Data for NBT.xlsx
- Raw Data for PDA Absorbance.xlsx
- Raw Data for PDA Fluorescence.xlsx
- Tables S1-S15.xlsx
- toxics-1685862-supplemental material.pdf
