# Supplementary material for: Development of a 96-Well Electrophilic Allergen Screening Assay for Skin Sensitization Using a Measurement Science Approach
Source: Toxics. 2022 May 17;10(5):257. doi: 10.3390/toxics10050257 (PMC9147637; doi:10.3390/toxics10050257)
Supplement: Supplementary file 1 [file toxics-10-00257-s001.zip › Example of Completed NBT Data Dalculator.xlsx]

## Sheet: Instructions
Raw Data
1	a	Copy and paste raw data from the Excel file produced by the plate reader into the Raw data tab in cell 1A.
	b	Make sure the compounds are all labeled properly and all notes taken are also copied.
		Example:
Study Information
1	a	Enter study information (i.e. study name, date, compounds, concentration) in the "Study Information" tab. Enter compound concentrations with "mM" or "mg/ml" designation. Leave all compound concentration boxes with no compound completely blank.
	b	After entering the compounds name, they should populate the rest of the spreadsheet automatically.
	c	If the compounds are labeled in the Raw Data sheet, as in the example above in column O3 - O9, the compound names will populate automatically.
680 nm (Bubble) Outlier
1		Physical Outlier removal
	a	This test is performed to determine if there is a physical reason to eliminate the data such as a bubble or precipitate in the well. If a well turns red in the calculator, the data may be deleted from the study.
	b	If a reading is above 0.085 in the 680 nm data, that data point will be eliminated from further calculations in the workbook.
	c	If a compounds readings are all higher than the limit of 0.08, the compounds data will not be eliminated from further calculations automatically.
		Note: This may indicate a colored compound absorbing at 680 nm and may have no affect on the rest of the assay.
	d	All eliminations are automated. Eliminated data will appear as a dark red boxes below the 680 nm data and throughout the workbook.
	e	It is important to make sure any eliminations make sense scientifically, any colored compound (in particular red) will result in a higher reading and a red designation. You may not want to eliminate these data.
	f	Any elimination of data will remove the data throughout the rest of the workbook allowing for calculation to be made without error.
2		Minimum Acceptable wells for passing
	a	In columns Q - W, the minimum number of wells for an acceptable assay is assessed.
	b	The physical outlier test may remove some wells from the final calculation. If too many are removed, the plate fails and must be repeated.
		Blank:	Minimum n = 6
		Negative Control (NC):	Minimum n = 12
		Positive Control (PC):	Minimum n = 2
		Test Compounds Replicates:	Minimum n = 3
		Test Compound Blanks (TC Blanks):	Minimum n = 2
Quartiles Outlier Blank-NC
1		The NC/PC Blank and NC will be checked for outliers prior to placing data in the QC Charts. The study will use the Excel function “Quartiles” to make any outlier determination.
2		The data will be calculated using the Excel function “=QUARTILE.EXC(range,q)”.
		Upper Limit: Q3 + 1.5 x IQR
		Lower Limit: Q1 + 1.5 x IQR
Interference
1	a	The interference tab will populate automatically. This tab will let you know if the compounds interfered with the test wavelength.
	b	First, potential interference that could lower the reading is tested for using 1 standard deviation cut off. 1 SD is subtracted form the NC/PC Blank and 1 SD is added to the TC Blank. If the TC Blank is still lower than the NC/PC Blank, then it would be considered "Potential Interference, reading below NC/PC Blank" and highlighted in yellow
	c	Next a t-test is used (Columns T - V) to assess interference, based on the mean NC/PC blank and TC blanks, using the Excel formula {=T.Test(x,x,x)}. If the p-value (Col U) is less than the p-limit (Col V) OR the adjusted TC blank is less than the adjusted NC/PC blank, “Interference Detected” is shown in Col W, as a yellow highlight, otherwise “No Interference Detected” is shown in Col W, as a gre…
		No Interference Detected	- Compound did not interfere at 412 nm
		Interference Detected	- Compound did interfere at 412 nm
		Potential Interference Detected, reading below NC/PC Blank	- Compound did interfere at 412 nm, but the interference decreased the absorbance below that of the NC/PC Blank
NBT Depletion
1		This section populates calculates automatically. Data from this section is use in the QC charts.
2		Blanks
		The average for the NC / PC blank and TC blanks are calculated in column Q.
3		Blank Subtracted
	a	In this section, the data is blank subtracted (or corrected).
	b	The blank for the NC and PC is in column 1 of the plate (column V of the NBT Depletion tab)
	c	The blank for the TCs are in columns 10 - 12 of the plate (Columns AE - AG of the NBT Depletion tab).
	d	Data from the blanks are replaced by a "-" in this section and subsequent sections.
		Example of the plate design and coloration.
4		% Depletion (calculated from blank subtracted data)
		The % depletion is calculated from each corrected data point divided by the mean of the corrected NC.
5		Mean Corrected Data Analysis
		The mean data for the PC, NC and TCs are calculated in this section
6		Reporting Data
	a	This section depicts the data in table and graphs. The graphs represent the PC over time and the compounds relative depletion over time.
	b	The tables represents the mean percent depletion and standard deviations over time.
QC Chart Data
		The data in this tab are linked from the NBT Depletion tab. Simply copy and paste this data into the EASA QC Chart in the appropriate tab.
T-Test
		A t-test is conducted to determine positive and negative results. Uncertainty in the NC, NC/PC Blank, TC, and TC Blank are taken into account.
		NC - Negative Control
		S - NC/PC Blank
		TC - Test Compound
		TCB - Test Compound Blank
		sd - Standard Deviation
		n - number of replicates (or wells)
		The critical value is taken from the standard student t-test table calculated by Excel (T.INV.2T(0.01,df)). If there is depletion and the T-Value is greater than the critical value at a 0.05 probability, then the compound is considered positive in the EASA assay.
T-test Tab (continued)
		Positive and Negative Determination:
		A positive or negative call in the EASA assay is determined by 2 calculations:
	1	If the Depletion is less than or equal to 0, the TC is negative in the EASA assay.
	2	If the T score for the TC is greater than the Critical Value, the TC is considered significantly different from the NC and a positive compound in the EASA assay. Conversely, if the T score for the TC is less than the Critical Value, the TC is not significantly different than the NC and Negative in the EASA assay.
NBT Report tab
1		Study name and data should populate automatically
2		Copy data from the EASA QC Chart under tab "QC Report Copy Data" into the report tab (Cell P2)
		View of QC Report on Report tab
			The section of data copied from the EASA QC QC Chart, "QC Report Copy Data" tab.

## Sheet: Raw Data
Bubble	1	2	3	4	5	6	7	8	9	10	11	12
A	0.066	0.066	0.067	0.068	0.067	0.066	0.066	0.066	0.067	0.067	0.067	0.068	Bubble:680
B	0.068	0.067	0.068	0.069	0.066	0.067	0.067	0.068	0.067	0.068	0.068	0.068	Bubble:680	Tri-n-octylphospine oxide
C	0.066	0.068	0.066	0.073	0.067	0.068	0.068	0.067	0.067	0.066	0.067	0.067	Bubble:680	Dicyclohexylcarbodiimide
D	0.065	0.066	0.066	0.066	0.066	0.066	0.066	0.066	0.066	0.069	0.067	0.067	Bubble:680	Triethanolamine
E	0.067	0.065	0.065	0.065	0.067	0.066	0.066	0.066	0.066	0.066	0.067	0.067	Bubble:680	Pentaerythritol triacrylate
F	0.067	0.065	0.065	0.065	0.071	0.069	0.067	0.066	0.066	0.066	0.066	0.066	Bubble:680	Clarithromycin
G	0.066	0.066	0.064	0.066	0.066	0.066	0.067	0.066	0.066	0.067	0.069	0.067	Bubble:680	o-Benzyl-p-chlorophenol
H	0.066	0.065	0.066	0.066	0.065	0.07	0.066	0.066	0.067	0.067	0.067	0.067	Bubble:680	5-Amino-o-cresol
5 min	1	2	3	4	5	6	7	8	9	10	11	12
A	0.071	0.637	0.643	0.659	0.652	0.651	0.65	0.655	0.651	0.072	0.071	0.073	read:412 Read#1
B	0.074	0.643	0.315	0.353	0.325	0.63	0.636	0.64	0.631	0.073	0.072	0.073	read:412 Read#1	Tri-n-octylphospine oxide
C	0.072	0.644	0.439	0.475	0.454	0.637	0.637	0.642	0.643	0.071	0.072	0.072	read:412 Read#1	Dicyclohexylcarbodiimide
D	0.07	0.635	0.526	0.551	0.536	0.645	0.646	0.647	0.644	0.076	0.072	0.072	read:412 Read#1	Triethanolamine
E	0.072	0.642	0.583	0.603	0.599	0.636	0.638	0.645	0.638	0.071	0.073	0.073	read:412 Read#1	Pentaerythritol triacrylate
F	0.072	0.646	0.611	0.627	0.632	0.65	0.651	0.654	0.649	0.072	0.072	0.072	read:412 Read#1	Clarithromycin
G	0.072	0.645	0.626	0.643	0.641	0.629	0.629	0.637	0.632	0.073	0.077	0.074	read:412 Read#1	o-Benzyl-p-chlorophenol
H	0.072	0.641	0.634	0.648	0.645	0.661	0.654	0.658	0.659	0.085	0.085	0.086	read:412 Read#1	5-Amino-o-cresol
20 min	1	2	3	4	5	6	7	8	9	10	11	12
A	0.069	0.633	0.638	0.661	0.645	0.645	0.645	0.649	0.645	0.069	0.069	0.071	read:412 Read#2
B	0.071	0.638	0.096	0.112	0.092	0.628	0.634	0.638	0.629	0.071	0.07	0.07	read:412 Read#2	Tri-n-octylphospine oxide
C	0.07	0.638	0.166	0.203	0.165	0.612	0.611	0.614	0.614	0.068	0.069	0.069	read:412 Read#2	Dicyclohexylcarbodiimide
D	0.068	0.63	0.305	0.337	0.298	0.641	0.643	0.643	0.639	0.07	0.069	0.069	read:412 Read#2	Triethanolamine
E	0.07	0.636	0.433	0.463	0.451	0.624	0.625	0.63	0.624	0.069	0.07	0.07	read:412 Read#2	Pentaerythritol triacrylate
F	0.07	0.641	0.519	0.543	0.542	0.646	0.647	0.649	0.645	0.07	0.069	0.069	read:412 Read#2	Clarithromycin
G	0.069	0.64	0.574	0.595	0.588	0.618	0.615	0.623	0.62	0.07	0.074	0.072	read:412 Read#2	o-Benzyl-p-chlorophenol
H	0.069	0.637	0.606	0.619	0.616	0.642	0.634	0.637	0.639	0.082	0.083	0.083	read:412 Read#2	5-Amino-o-cresol
35 min	1	2	3	4	5	6	7	8	9	10	11	12
A	0.069	0.632	0.636	0.664	0.644	0.644	0.644	0.647	0.644	0.069	0.069	0.071	read:412 Read#3
B	0.072	0.636	0.091	0.087	0.082	0.628	0.633	0.637	0.628	0.072	0.071	0.072	read:412 Read#3	Tri-n-octylphospine oxide
C	0.07	0.637	0.1	0.133	0.099	0.606	0.603	0.605	0.606	0.069	0.07	0.071	read:412 Read#3	Dicyclohexylcarbodiimide
D	0.069	0.629	0.195	0.222	0.186	0.64	0.641	0.641	0.637	0.07	0.07	0.07	read:412 Read#3	Triethanolamine
E	0.07	0.635	0.336	0.369	0.354	0.614	0.614	0.619	0.614	0.069	0.07	0.071	read:412 Read#3	Pentaerythritol triacrylate
F	0.071	0.64	0.454	0.48	0.477	0.645	0.644	0.646	0.642	0.07	0.07	0.07	read:412 Read#3	Clarithromycin
G	0.07	0.639	0.538	0.558	0.55	0.607	0.603	0.612	0.609	0.071	0.075	0.073	read:412 Read#3	o-Benzyl-p-chlorophenol
H	0.07	0.636	0.586	0.598	0.596	0.624	0.616	0.619	0.621	0.083	0.084	0.085	read:412 Read#3	5-Amino-o-cresol
50 min	1	2	3	4	5	6	7	8	9	10	11	12
A	0.07	0.632	0.637	0.669	0.643	0.643	0.643	0.646	0.643	0.07	0.07	0.072	read:412 Read#4
B	0.073	0.636	0.092	0.087	0.084	0.629	0.634	0.638	0.628	0.074	0.074	0.075	read:412 Read#4	Tri-n-octylphospine oxide
C	0.072	0.637	0.088	0.108	0.088	0.608	0.603	0.605	0.606	0.071	0.072	0.073	read:412 Read#4	Dicyclohexylcarbodiimide
D	0.07	0.629	0.142	0.162	0.135	0.64	0.64	0.641	0.637	0.071	0.073	0.073	read:412 Read#4	Triethanolamine
E	0.072	0.635	0.275	0.307	0.292	0.606	0.603	0.609	0.605	0.071	0.072	0.074	read:412 Read#4	Pentaerythritol triacrylate
F	0.073	0.64	0.409	0.436	0.433	0.644	0.643	0.645	0.641	0.071	0.07	0.072	read:412 Read#4	Clarithromycin
G	0.072	0.639	0.513	0.532	0.523	0.598	0.592	0.602	0.601	0.073	0.077	0.075	read:412 Read#4	o-Benzyl-p-chlorophenol
H	0.072	0.637	0.573	0.584	0.581	0.608	0.599	0.603	0.605	0.085	0.086	0.087	read:412 Read#4	5-Amino-o-cresol

## Sheet: Study Information
NBT EASA - Study Information
		Laboratory:
Study Name / Number:	Example 1
Study Date:	Date
Probe - Abs or Fluor:	Abs
Analytical Wavelength:	412 nm
Analyst:	Name
Compounds
	Name	Concentration Tested (mg/mL, mM, etc.)	Solvent (ACN, SS, or PB)
1	Tri-n-octylphospine oxide	10 mM	ACN
2	Dicyclohexylcarbodiimide	10 mM	ACN
3	Triethanolamine	10 mM	ACN
4	Pentaerythritol triacrylate	10 mM	ACN
5	Clarithromycin	10 mM	ACN
6	o-Benzyl-p-chlorophenol	10 mM	ACN
7	5-Amino-o-cresol	10 mM	ACN
Study Notes:
Analyst:		Date:
Reviewer:		Date:

## Sheet: 680 nm (Bubble) Outlier
680 nm (Bubble) outlier test - remove all data highlighted in red. The same wells will be automatically removed throughout the workbook.
Bubble	1	2	3	4	5	6	7	8	9	10	11	12	Reading:	Test Compounds:		Blank (min n=6)				Benzyl bromide (PC) (min n=2)
A	0.066	0.066	0.067	0.068	0.067	0.066	0.066	0.066	0.067	0.067	0.067	0.068	Bubble:680			n =	8	Pass		Conc (mM)	n	Pass/Fail
B	0.068	0.067	0.068	0.069	0.066	0.067	0.067	0.068	0.067	0.068	0.068	0.068	Bubble:680	Tri-n-octylphospine oxide						0.6	3	Pass
C	0.066	0.068	0.066	0.073	0.067	0.068	0.068	0.067	0.067	0.066	0.067	0.067	Bubble:680	Dicyclohexylcarbodiimide		NC (min n=12)				0.3	3	Pass
D	0.065	0.066	0.066	0.066	0.066	0.066	0.066	0.066	0.066	0.069	0.067	0.067	Bubble:680	Triethanolamine		n =	15	Pass		0.15	3	Pass
E	0.067	0.065	0.065	0.065	0.067	0.066	0.066	0.066	0.066	0.066	0.067	0.067	Bubble:680	Pentaerythritol triacrylate						0.075	3	Pass
F	0.067	0.065	0.065	0.065	0.071	0.069	0.067	0.066	0.066	0.066	0.066	0.066	Bubble:680	Clarithromycin						0.0375	3	Pass
G	0.066	0.066	0.064	0.066	0.066	0.066	0.067	0.066	0.066	0.067	0.069	0.067	Bubble:680	o-Benzyl-p-chlorophenol						0.01875	3	Pass
H	0.066	0.065	0.066	0.066	0.065	0.07	0.066	0.066	0.067	0.067	0.067	0.067	Bubble:680	5-Amino-o-cresol						0.009375	3	Pass
*** Note: A 680 nm (Bubble) test reading of above 0.085 indicates a high probability of an air bubble or precipitate forming in the well. These data may need to be removed before calculation. However if all of the data wells for a compound are higher than 0.085 (highlighted in red), this may be due to compound color and not a bubble or precipitate. In these instances, the data should not be remov…
																				TC Replicates (min n=3)
																				Compound	n	Pass/Fail
																				Tri-n-octylphospine oxide	4	Pass
																				Dicyclohexylcarbodiimide	4	Pass
Raw data with 680 nm outliers removed																				Triethanolamine	4	Pass
5 min	1	2	3	4	5	6	7	8	9	10	11	12								Pentaerythritol triacrylate	4	Pass
A	0.071	0.637	0.643	0.659	0.652	0.651	0.65	0.655	0.651				read:412 Read#1							Clarithromycin	4	Pass
B	0.074	0.643	0.315	0.353	0.325	0.63	0.636	0.64	0.631	0.073	0.072	0.073	read:412 Read#1	Tri-n-octylphospine oxide						o-Benzyl-p-chlorophenol	4	Pass
C	0.072	0.644	0.439	0.475	0.454	0.637	0.637	0.642	0.643	0.071	0.072	0.072	read:412 Read#1	Dicyclohexylcarbodiimide						5-Amino-o-cresol	4	Pass
D	0.07	0.635	0.526	0.551	0.536	0.645	0.646	0.647	0.644	0.076	0.072	0.072	read:412 Read#1	Triethanolamine
E	0.072	0.642	0.583	0.603	0.599	0.636	0.638	0.645	0.638	0.071	0.073	0.073	read:412 Read#1	Pentaerythritol triacrylate						TC Blanks (min n=2)
F	0.072	0.646	0.611	0.627	0.632	0.65	0.651	0.654	0.649	0.072	0.072	0.072	read:412 Read#1	Clarithromycin						Compound	n	Pass/Fail
G	0.072	0.645	0.626	0.643	0.641	0.629	0.629	0.637	0.632	0.073	0.077	0.074	read:412 Read#1	o-Benzyl-p-chlorophenol						Tri-n-octylphospine oxide	3	Pass
H	0.072	0.641	0.634	0.648	0.645	0.661	0.654	0.658	0.659	0.085	0.085	0.086	read:412 Read#1	5-Amino-o-cresol						Dicyclohexylcarbodiimide	3	Pass
																				Triethanolamine	3	Pass
20 min	1	2	3	4	5	6	7	8	9	10	11	12								Pentaerythritol triacrylate	3	Pass
A	0.069	0.633	0.638	0.661	0.645	0.645	0.645	0.649	0.645				read:412 Read#2							Clarithromycin	3	Pass
B	0.071	0.638	0.096	0.112	0.092	0.628	0.634	0.638	0.629	0.071	0.07	0.07	read:412 Read#2	Tri-n-octylphospine oxide						o-Benzyl-p-chlorophenol	3	Pass
C	0.07	0.638	0.166	0.203	0.165	0.612	0.611	0.614	0.614	0.068	0.069	0.069	read:412 Read#2	Dicyclohexylcarbodiimide						5-Amino-o-cresol	3	Pass
D	0.068	0.63	0.305	0.337	0.298	0.641	0.643	0.643	0.639	0.07	0.069	0.069	read:412 Read#2	Triethanolamine
E	0.07	0.636	0.433	0.463	0.451	0.624	0.625	0.63	0.624	0.069	0.07	0.07	read:412 Read#2	Pentaerythritol triacrylate
F	0.07	0.641	0.519	0.543	0.542	0.646	0.647	0.649	0.645	0.07	0.069	0.069	read:412 Read#2	Clarithromycin
G	0.069	0.64	0.574	0.595	0.588	0.618	0.615	0.623	0.62	0.07	0.074	0.072	read:412 Read#2	o-Benzyl-p-chlorophenol
H	0.069	0.637	0.606	0.619	0.616	0.642	0.634	0.637	0.639	0.082	0.083	0.083	read:412 Read#2	5-Amino-o-cresol
35 min	1	2	3	4	5	6	7	8	9	10	11	12
A	0.069	0.632	0.636	0.664	0.644	0.644	0.644	0.647	0.644				read:412 Read#3
B	0.072	0.636	0.091	0.087	0.082	0.628	0.633	0.637	0.628	0.072	0.071	0.072	read:412 Read#3	Tri-n-octylphospine oxide
C	0.07	0.637	0.1	0.133	0.099	0.606	0.603	0.605	0.606	0.069	0.07	0.071	read:412 Read#3	Dicyclohexylcarbodiimide
D	0.069	0.629	0.195	0.222	0.186	0.64	0.641	0.641	0.637	0.07	0.07	0.07	read:412 Read#3	Triethanolamine
E	0.07	0.635	0.336	0.369	0.354	0.614	0.614	0.619	0.614	0.069	0.07	0.071	read:412 Read#3	Pentaerythritol triacrylate
F	0.071	0.64	0.454	0.48	0.477	0.645	0.644	0.646	0.642	0.07	0.07	0.07	read:412 Read#3	Clarithromycin
G	0.07	0.639	0.538	0.558	0.55	0.607	0.603	0.612	0.609	0.071	0.075	0.073	read:412 Read#3	o-Benzyl-p-chlorophenol
H	0.07	0.636	0.586	0.598	0.596	0.624	0.616	0.619	0.621	0.083	0.084	0.085	read:412 Read#3	5-Amino-o-cresol
50 min	1	2	3	4	5	6	7	8	9	10	11	12
A	0.07	0.632	0.637	0.669	0.643	0.643	0.643	0.646	0.643				read:412 Read#4
B	0.073	0.636	0.092	0.087	0.084	0.629	0.634	0.638	0.628	0.074	0.074	0.075	read:412 Read#4	Tri-n-octylphospine oxide
C	0.072	0.637	0.088	0.108	0.088	0.608	0.603	0.605	0.606	0.071	0.072	0.073	read:412 Read#4	Dicyclohexylcarbodiimide
D	0.07	0.629	0.142	0.162	0.135	0.64	0.64	0.641	0.637	0.071	0.073	0.073	read:412 Read#4	Triethanolamine
E	0.072	0.635	0.275	0.307	0.292	0.606	0.603	0.609	0.605	0.071	0.072	0.074	read:412 Read#4	Pentaerythritol triacrylate
F	0.073	0.64	0.409	0.436	0.433	0.644	0.643	0.645	0.641	0.071	0.07	0.072	read:412 Read#4	Clarithromycin
G	0.072	0.639	0.513	0.532	0.523	0.598	0.592	0.602	0.601	0.073	0.077	0.075	read:412 Read#4	o-Benzyl-p-chlorophenol
H	0.072	0.637	0.573	0.584	0.581	0.608	0.599	0.603	0.605	0.085	0.086	0.087	read:412 Read#4	5-Amino-o-cresol

## Sheet: Quartiles Outlier Blank-NC
																		Blank
5 min	1	2	3	4	5	6	7	8	9	2B	2C	2D	2E	2F	2G	2H		Q1	Median (Q2)	Q3	IQR	Upper Limit	Lower Limit		5 min	1	2	3	4	5	6	7	8	9	10	11	12
A	0.071	0.637	0.643	0.659	0.652	0.651	0.65	0.655	0.651	0.643	0.644	0.635	0.642	0.646	0.645	0.641		0.07125	0.072	0.072	0.00075	0.073125	0.070125		A	0.071	0.637	0.643	0.659	0.652	0.651	0.65	0.655	0.651
B	0.074																								B		0.643
C	0.072																	NC							C	0.072	0.644
D	0.07																	Q1	Median (Q2)	Q3	IQR	Upper Limit	Lower Limit		D		0.635
E	0.072																	0.642	0.645	0.651	0.009	0.6645	0.6285		E	0.072	0.642
F	0.072																								F	0.072	0.646
G	0.072																								G	0.072	0.645
H	0.072																								H	0.072	0.641
																		Blank
20 min	1	2	3	4	5	6	7	8	9	2B	2C	2D	2E	2F	2G	2H		Q1	Median (Q2)	Q3	IQR	Upper Limit	Lower Limit		20 min	1	2	3	4	5	6	7	8	9	10	11	12
A	0.069	0.633	0.638	0.661	0.645	0.645	0.645	0.649	0.645	0.638	0.638	0.63	0.636	0.641	0.64	0.637		0.069	0.0695	0.07	0.001	0.0715	0.0675		A	0.069	0.633	0.638		0.645	0.645	0.645	0.649	0.645
B	0.071																								B	0.071	0.638
C	0.07																	NC							C	0.07	0.638
D	0.068																	Q1	Median (Q2)	Q3	IQR	Upper Limit	Lower Limit		D	0.068	0.63
E	0.07																	0.637	0.64	0.645	0.008	0.657	0.625		E	0.07	0.636
F	0.07																								F	0.07	0.641
G	0.069																								G	0.069	0.64
H	0.069																								H	0.069	0.637
																		Blank
35 min	1	2	3	4	5	6	7	8	9	2B	2C	2D	2E	2F	2G	2H		Q1	Median (Q2)	Q3	IQR	Upper Limit	Lower Limit		35 min	1	2	3	4	5	6	7	8	9	10	11	12
A	0.069	0.632	0.636	0.664	0.644	0.644	0.644	0.647	0.644	0.636	0.637	0.629	0.635	0.64	0.639	0.636		0.06925	0.07	0.07075	0.0015	0.073	0.067		A	0.069	0.632	0.636		0.644	0.644	0.644	0.647	0.644
B	0.072																								B	0.072	0.636
C	0.07																	NC							C	0.07	0.637
D	0.069																	Q1	Median (Q2)	Q3	IQR	Upper Limit	Lower Limit		D	0.069	0.629
E	0.07																	0.636	0.639	0.644	0.008	0.656	0.624		E	0.07	0.635
F	0.071																								F	0.071	0.64
G	0.07																								G	0.07	0.639
H	0.07																								H	0.07	0.636
																		Blank																					Blank (min n=6)
50 min	1	2	3	4	5	6	7	8	9	2B	2C	2D	2E	2F	2G	2H		Q1	Median (Q2)	Q3	IQR	Upper Limit	Lower Limit		50 min	1	2	3	4	5	6	7	8	9	10	11	12		n =	8	Pass
A	0.07	0.632	0.637	0.669	0.643	0.643	0.643	0.646	0.643	0.636	0.637	0.629	0.635	0.64	0.639	0.637		0.0705	0.072	0.07275	0.00225	0.076125	0.067125		A	0.07	0.632	0.637		0.643	0.643	0.643	0.646	0.643
B	0.073																								B	0.073	0.636												NC (min n=12)
C	0.072																	NC							C	0.072	0.637												n =	14	Pass
D	0.07																	Q1	Median (Q2)	Q3	IQR	Upper Limit	Lower Limit		D	0.07	0.629
E	0.072																	0.636	0.639	0.643	0.007	0.6535	0.6255		E	0.072	0.635
F	0.073																								F	0.073	0.64
G	0.072																								G	0.072	0.639
H	0.072																								H	0.072	0.637

## Sheet: Interference
● Interference data is for regulatory purposes only, and has no baring on the positive or negative outcome of the assay.
Study Data with 680 nm Outliers removed													Reading	Test Compound:	Below NC/PC Blank Check				T-Test
5 min	1	2	3	4	5	6	7	8	9	10	11	12			Mean	SD	NC/PC Blank - 1SD or TC Blanks + 1SD
A	0.071	0.637	0.643	0.659	0.652	0.651	0.65	0.655	0.651				read:412 Read#1	NC/PC Blank	0.0718333	0.000408248	0.0714251		TCs Tested (n)	p-value	p-limit (0.05/n)		Interference Determination (5 min.)
B		0.643	0.315	0.353	0.325	0.63	0.636	0.64	0.631	0.073	0.072	0.073	read:412 Read#1	Tri-n-octylphospine oxide	0.0726667	0.00057735	0.073244		7	0.0191669	0.00714286		No Interference Detected	Tri-n-octylphospine oxide
C	0.072	0.644	0.439	0.475	0.454	0.637	0.637	0.642	0.643	0.071	0.072	0.072	read:412 Read#1	Dicyclohexylcarbodiimide	0.0716667	0.00057735	0.072244		7	0.313142	0.00714286		No Interference Detected	Dicyclohexylcarbodiimide
D		0.635	0.526	0.551	0.536	0.645	0.646	0.647	0.644	0.076	0.072	0.072	read:412 Read#1	Triethanolamine	0.0733333	0.0023094	0.0756427		7	0.0709458	0.00714286		No Interference Detected	Triethanolamine
E	0.072	0.642	0.583	0.603	0.599	0.636	0.638	0.645	0.638	0.071	0.073	0.073	read:412 Read#1	Pentaerythritol triacrylate	0.0723333	0.0011547	0.073488		7	0.175308	0.00714286		No Interference Detected	Pentaerythritol triacrylate
F	0.072	0.646	0.611	0.627	0.632	0.65	0.651	0.654	0.649	0.072	0.072	0.072	read:412 Read#1	Clarithromycin	0.072	0	0.072		7	0.258245	0.00714286		No Interference Detected	Clarithromycin
G	0.072	0.645	0.626	0.643	0.641	0.629	0.629	0.637	0.632	0.073	0.077	0.074	read:412 Read#1	o-Benzyl-p-chlorophenol	0.0746667	0.00208167	0.0767483		7	0.005422	0.00714286		Interference Detected	o-Benzyl-p-chlorophenol
H	0.072	0.641	0.634	0.648	0.645	0.661	0.654	0.658	0.659	0.085	0.085	0.086	read:412 Read#1	5-Amino-o-cresol	0.0853333	0.00057735	0.0859107		7	6.4229e-10	0.00714286		Interference Detected	5-Amino-o-cresol
20 min	1	2	3	4	5	6	7	8	9	10	11	12			Mean	SD	NC/PC Blank - 1SD or TC Blanks + 1SD
A	0.069	0.633	0.638	0.661	0.645	0.645	0.645	0.649	0.645				read:412 Read#2	NC/PC Blank	0.0695	0.00092582	0.0685742		NC/PC Blanks (n)	p-value	p-limit (0.05/n)		Interference Determination (20 min.)
B	0.071	0.638	0.096	0.112	0.092	0.628	0.634	0.638	0.629	0.071	0.07	0.07	read:412 Read#2	Tri-n-octylphospine oxide	0.0703333	0.00057735	0.0709107		7	0.0932233	0.00714286		No Interference Detected	Tri-n-octylphospine oxide
C	0.07	0.638	0.166	0.203	0.165	0.612	0.611	0.614	0.614	0.068	0.069	0.069	read:412 Read#2	Dicyclohexylcarbodiimide	0.0686667	0.00057735	0.069244		7	0.0932233	0.00714286		No Interference Detected	Dicyclohexylcarbodiimide
D	0.068	0.63	0.305	0.337	0.298	0.641	0.643	0.643	0.639	0.07	0.069	0.069	read:412 Read#2	Triethanolamine	0.0693333	0.00057735	0.0699107		7	0.390662	0.00714286		No Interference Detected	Triethanolamine
E	0.07	0.636	0.433	0.463	0.451	0.624	0.625	0.63	0.624	0.069	0.07	0.07	read:412 Read#2	Pentaerythritol triacrylate	0.0696667	0.00057735	0.070244		7	0.390662	0.00714286		No Interference Detected	Pentaerythritol triacrylate
F	0.07	0.641	0.519	0.543	0.542	0.646	0.647	0.649	0.645	0.07	0.069	0.069	read:412 Read#2	Clarithromycin	0.0693333	0.00057735	0.0699107		7	0.390662	0.00714286		No Interference Detected	Clarithromycin
G	0.069	0.64	0.574	0.595	0.588	0.618	0.615	0.623	0.62	0.07	0.074	0.072	read:412 Read#2	o-Benzyl-p-chlorophenol	0.072	0.002	0.074		7	0.00796962	0.00714286		No Interference Detected	o-Benzyl-p-chlorophenol
H	0.069	0.637	0.606	0.619	0.616	0.642	0.634	0.637	0.639	0.082	0.083	0.083	read:412 Read#2	5-Amino-o-cresol	0.0826667	0.00057735	0.083244		7	1.54286e-09	0.00714286		Interference Detected	5-Amino-o-cresol
35 min	1	2	3	4	5	6	7	8	9	10	11	12			Mean	SD	NC/PC Blank - 1SD or TC Blanks + 1SD
A	0.069	0.632	0.636	0.664	0.644	0.644	0.644	0.647	0.644				read:412 Read#3	NC/PC Blank	0.070125	0.000991031	0.069134		NC/PC Blanks (n)	p-value	p-limit (0.05/n)		Interference Determination (35 min.)
B	0.072	0.636	0.091	0.087	0.082	0.628	0.633	0.637	0.628	0.072	0.071	0.072	read:412 Read#3	Tri-n-octylphospine oxide	0.0716667	0.00057735	0.072244		7	0.0172778	0.00714286		No Interference Detected	Tri-n-octylphospine oxide
C	0.07	0.637	0.1	0.133	0.099	0.606	0.603	0.605	0.606	0.069	0.07	0.071	read:412 Read#3	Dicyclohexylcarbodiimide	0.07	0.001	0.071		7	0.42831	0.00714286		No Interference Detected	Dicyclohexylcarbodiimide
D	0.069	0.629	0.195	0.222	0.186	0.64	0.641	0.641	0.637	0.07	0.07	0.07	read:412 Read#3	Triethanolamine	0.07	0	0.07		7	0.418698	0.00714286		No Interference Detected	Triethanolamine
E	0.07	0.635	0.336	0.369	0.354	0.614	0.614	0.619	0.614	0.069	0.07	0.071	read:412 Read#3	Pentaerythritol triacrylate	0.07	0.001	0.071		7	0.42831	0.00714286		No Interference Detected	Pentaerythritol triacrylate
F	0.071	0.64	0.454	0.48	0.477	0.645	0.644	0.646	0.642	0.07	0.07	0.07	read:412 Read#3	Clarithromycin	0.07	0	0.07		7	0.418698	0.00714286		No Interference Detected	Clarithromycin
G	0.07	0.639	0.538	0.558	0.55	0.607	0.603	0.612	0.609	0.071	0.075	0.073	read:412 Read#3	o-Benzyl-p-chlorophenol	0.073	0.002	0.075		7	0.00459118	0.00714286		Interference Detected	o-Benzyl-p-chlorophenol
H	0.07	0.636	0.586	0.598	0.596	0.624	0.616	0.619	0.621	0.083	0.084	0.085	read:412 Read#3	5-Amino-o-cresol	0.084	0.001	0.085		7	3.44011e-09	0.00714286		Interference Detected	5-Amino-o-cresol
50 min	1	2	3	4	5	6	7	8	9	10	11	12			Mean	SD	NC/PC Blank - 1SD or TC Blanks + 1SD
A	0.07	0.632	0.637	0.669	0.643	0.643	0.643	0.646	0.643				read:412 Read#4	NC/PC Blank	0.07175	0.00116496	0.070585		NC/PC Blanks (n)	p-value	p-limit (0.05/n)		Interference Determination (50 min.)
B	0.073	0.636	0.092	0.087	0.084	0.629	0.634	0.638	0.628	0.074	0.074	0.075	read:412 Read#4	Tri-n-octylphospine oxide	0.0743333	0.00057735	0.0749107		7	0.00291836	0.00714286		Interference Detected	Tri-n-octylphospine oxide
C	0.072	0.637	0.088	0.108	0.088	0.608	0.603	0.605	0.606	0.071	0.072	0.073	read:412 Read#4	Dicyclohexylcarbodiimide	0.072	0.001	0.073		7	0.37569	0.00714286		No Interference Detected	Dicyclohexylcarbodiimide
D	0.07	0.629	0.142	0.162	0.135	0.64	0.64	0.641	0.637	0.071	0.073	0.073	read:412 Read#4	Triethanolamine	0.0723333	0.0011547	0.073488		7	0.238769	0.00714286		No Interference Detected	Triethanolamine
E	0.072	0.635	0.275	0.307	0.292	0.606	0.603	0.609	0.605	0.071	0.072	0.074	read:412 Read#4	Pentaerythritol triacrylate	0.0723333	0.00152753	0.0738609		7	0.254766	0.00714286		No Interference Detected	Pentaerythritol triacrylate
F	0.073	0.64	0.409	0.436	0.433	0.644	0.643	0.645	0.641	0.071	0.07	0.072	read:412 Read#4	Clarithromycin	0.071	0.001	0.072		7	0.176338	0.00714286		No Interference Detected	Clarithromycin
G	0.072	0.639	0.513	0.532	0.523	0.598	0.592	0.602	0.601	0.073	0.077	0.075	read:412 Read#4	o-Benzyl-p-chlorophenol	0.075	0.002	0.077		7	0.00367973	0.00714286		Interference Detected	o-Benzyl-p-chlorophenol
H	0.072	0.637	0.573	0.584	0.581	0.608	0.599	0.603	0.605	0.085	0.086	0.087	read:412 Read#4	5-Amino-o-cresol	0.086	0.001	0.087		7	8.51798e-09	0.00714286		Interference Detected	5-Amino-o-cresol

## Sheet: NBT Depletion
															Blanks			Blank Subtracted																	% Depletion (calculated from blank subtracted data)														Mean Corrected Data Analysis
5 min	1	2	3	4	5	6	7	8	9	10	11	12			Compound	Mean Blank		5 min	1	2	3	4	5	6	7	8	9	10	11	12	Compound	Mean	SD		5 min	1	2	3	4	5	6	7	8	9	10	11	12		Positive Control
A	0.071	0.637	0.643	0.659	0.652	0.651	0.65	0.655	0.651				read:412 Read#1		NC and PC Blank - (Column 1)	0.0718333		A	-	0.565167	0.571167	0.587167	0.580167	0.579167	0.578167	0.583167	0.579167				NC	0.574433	0.00663827		A	-	0.0161318	0.00568676	-0.0221668	-0.00998085	-0.00824	-0.00649916	-0.0152034	-0.00824					Conc (mM)
B		0.643	0.315	0.353	0.325	0.63	0.636	0.64	0.631	0.073	0.072	0.073	read:412 Read#1		Tri-n-octylphospine oxide	0.0726667		B	-	0.571167	0.243167	0.281167	0.253167	0.557333	0.563333	0.567333	0.558333	-	-	-	Tri-n-octylphospine oxide	0.561583	0.00464579		B	-	0.00568676	0.576684	0.510532	0.559276	0.0297685	0.0193234	0.01236	0.0280276	-	-	-		0.6
C	0.072	0.644	0.439	0.475	0.454	0.637	0.637	0.642	0.643	0.071	0.072	0.072	read:412 Read#1		Dicyclohexylcarbodiimide	0.0716667		C	-	0.572167	0.367167	0.403167	0.382167	0.565333	0.565333	0.570333	0.571333	-	-	-	Dicyclohexylcarbodiimide	0.568083	0.00320156		C	-	0.00394592	0.360819	0.298149	0.334707	0.0158417	0.0158417	0.00713747	0.00539662	-	-	-		0.3
D		0.635	0.526	0.551	0.536	0.645	0.646	0.647	0.644	0.076	0.072	0.072	read:412 Read#1		Triethanolamine	0.0733333		D	-	0.563167	0.454167	0.479167	0.464167	0.571667	0.572667	0.573667	0.570667	-	-	-	Triethanolamine	0.572167	0.00129099		D	-	0.0196135	0.209366	0.165845	0.191957	0.00481634	0.00307549	0.00133465	0.00655719	-	-	-		0.15
E	0.072	0.642	0.583	0.603	0.599	0.636	0.638	0.645	0.638	0.071	0.073	0.073	read:412 Read#1		Pentaerythritol triacrylate	0.0723333		E	-	0.570167	0.511167	0.531167	0.527167	0.563667	0.565667	0.572667	0.565667	-	-	-	Pentaerythritol triacrylate	0.566917	0.00394757		E	-	0.00742761	0.110138	0.0753206	0.082284	0.0187431	0.0152614	0.00307549	0.0152614	-	-	-		0.075
F	0.072	0.646	0.611	0.627	0.632	0.65	0.651	0.654	0.649	0.072	0.072	0.072	read:412 Read#1		Clarithromycin	0.072		F	-	0.574167	0.539167	0.555167	0.560167	0.578	0.579	0.582	0.577	-	-	-	Clarithromycin	0.579	0.00216025		F	-	0.000464226	0.0613938	0.0335403	0.0248361	-0.00620902	-0.00794986	-0.0131724	-0.00446817	-	-	-		0.0375
G	0.072	0.645	0.626	0.643	0.641	0.629	0.629	0.637	0.632	0.073	0.077	0.074	read:412 Read#1		o-Benzyl-p-chlorophenol	0.0746667		G	-	0.573167	0.554167	0.571167	0.569167	0.554333	0.554333	0.562333	0.557333	-	-	-	o-Benzyl-p-chlorophenol	0.557083	0.00377492		G	-	0.00220507	0.0352811	0.00568676	0.00916846	0.034991	0.034991	0.0210642	0.0297685	-	-	-		0.01875
H	0.072	0.641	0.634	0.648	0.645	0.661	0.654	0.658	0.659	0.085	0.085	0.086	read:412 Read#1		5-Amino-o-cresol	0.0853333		H	-	0.569167	0.562167	0.576167	0.573167	0.575667	0.568667	0.572667	0.573667	-	-	-	5-Amino-o-cresol	0.572667	0.00294392		H	-	0.00916846	0.0213544	-0.00301747	0.00220507	-0.00214704	0.0100389	0.00307549	0.00133465	-	-	-		0.009375
20 min	1	2	3	4	5	6	7	8	9	10	11	12			Compound	Mean Blank		20 min	1	2	3	4	5	6	7	8	9	10	11	12	Compound	Mean	SD		20 min	1	2	3	4	5	6	7	8	9	10	11	12		Positive Control
A	0.069	0.633	0.638		0.645	0.645	0.645	0.649	0.645				read:412 Read#2		NC and PC Blank - (Column 1)	0.0695		A	-	0.5635	0.5685		0.5755	0.5755	0.5755	0.5795	0.5755				NC	0.5705	0.0053205		A	-	0.0122699	0.0035057		-0.00876424	-0.00876424	-0.00876424	-0.0157756	-0.00876424					Conc (mM)
B	0.071	0.638	0.096	0.112	0.092	0.628	0.634	0.638	0.629	0.071	0.07	0.07	read:412 Read#2		Tri-n-octylphospine oxide	0.0703333		B	-	0.5685	0.0265	0.0425	0.0225	0.557667	0.563667	0.567667	0.558667	-	-	-	Tri-n-octylphospine oxide	0.561917	0.00464579		B	-	0.0035057	0.95355	0.925504	0.960561	0.0224949	0.0119778	0.0049664	0.020742	-	-	-		0.6
C	0.07	0.638	0.166	0.203	0.165	0.612	0.611	0.614	0.614	0.068	0.069	0.069	read:412 Read#2		Dicyclohexylcarbodiimide	0.0686667		C	-	0.5685	0.0965	0.1335	0.0955	0.543333	0.542333	0.545333	0.545333	-	-	-	Dicyclohexylcarbodiimide	0.544083	0.0015		C	-	0.0035057	0.83085	0.765995	0.832603	0.047619	0.0493719	0.0441134	0.0441134	-	-	-		0.3
D	0.068	0.63	0.305	0.337	0.298	0.641	0.643	0.643	0.639	0.07	0.069	0.069	read:412 Read#2		Triethanolamine	0.0693333		D	-	0.5605	0.2355	0.2675	0.2285	0.571667	0.573667	0.573667	0.569667	-	-	-	Triethanolamine	0.572167	0.00191485		D	-	0.0175285	0.587204	0.531113	0.599474	-0.00204499	-0.00555069	-0.00555069	0.00146071	-	-	-		0.15
E	0.07	0.636	0.433	0.463	0.451	0.624	0.625	0.63	0.624	0.069	0.07	0.07	read:412 Read#2		Pentaerythritol triacrylate	0.0696667		E	-	0.5665	0.3635	0.3935	0.3815	0.554333	0.555333	0.560333	0.554333	-	-	-	Pentaerythritol triacrylate	0.556083	0.00287228		E	-	0.00701139	0.36284	0.310254	0.331288	0.0283377	0.0265849	0.0178206	0.0283377	-	-	-		0.075
F	0.07	0.641	0.519	0.543	0.542	0.646	0.647	0.649	0.645	0.07	0.069	0.069	read:412 Read#2		Clarithromycin	0.0693333		F	-	0.5715	0.4495	0.4735	0.4725	0.576667	0.577667	0.579667	0.575667	-	-	-	Clarithromycin	0.577417	0.00170783		F	-	-0.00175285	0.212095	0.170026	0.171779	-0.0108092	-0.0125621	-0.0160678	-0.00905638	-	-	-		0.0375
G	0.069	0.64	0.574	0.595	0.588	0.618	0.615	0.623	0.62	0.07	0.074	0.072	read:412 Read#2		o-Benzyl-p-chlorophenol	0.072		G	-	0.5705	0.5045	0.5255	0.5185	0.546	0.543	0.551	0.548	-	-	-	o-Benzyl-p-chlorophenol	0.547	0.0033665		G	-	0	0.115688	0.0788782	0.0911481	0.0429448	0.0482033	0.0341805	0.0394391	-	-	-		0.01875
H	0.069	0.637	0.606	0.619	0.616	0.642	0.634	0.637	0.639	0.082	0.083	0.083	read:412 Read#2		5-Amino-o-cresol	0.0826667		H	-	0.5675	0.5365	0.5495	0.5465	0.559333	0.551333	0.554333	0.556333	-	-	-	5-Amino-o-cresol	0.555333	0.0033665		H	-	0.00525855	0.0595968	0.0368098	0.0420684	0.0195735	0.0335963	0.0283377	0.024832	-	-	-		0.009375
35 min	1	2	3	4	5	6	7	8	9	10	11	12			Compound	Mean Blank		35 min	1	2	3	4	5	6	7	8	9	10	11	12	Compound	Mean	SD		35 min	1	2	3	4	5	6	7	8	9	10	11	12		Positive Control
A	0.069	0.632	0.636		0.644	0.644	0.644	0.647	0.644				read:412 Read#3		NC and PC Blank - (Column 1)	0.070125		A	-	0.561875	0.565875		0.573875	0.573875	0.573875	0.576875	0.573875				NC	0.568661	0.00526496		A	-	0.0119328	0.00489873		-0.00916941	-0.00916941	-0.00916941	-0.014445	-0.00916941					Conc (mM)
B	0.072	0.636	0.091	0.087	0.082	0.628	0.633	0.637	0.628	0.072	0.071	0.072	read:412 Read#3		Tri-n-octylphospine oxide	0.0716667		B	-	0.565875	0.020875	0.016875	0.011875	0.556333	0.561333	0.565333	0.556333	-	-	-	Tri-n-octylphospine oxide	0.559833	0.0043589		B	-	0.00489873	0.963291	0.970325	0.979118	0.0216779	0.0128853	0.00585126	0.0216779	-	-	-		0.6
C	0.07	0.637	0.1	0.133	0.099	0.606	0.603	0.605	0.606	0.069	0.07	0.071	read:412 Read#3		Dicyclohexylcarbodiimide	0.07		C	-	0.566875	0.029875	0.062875	0.028875	0.536	0.533	0.535	0.536	-	-	-	Dicyclohexylcarbodiimide	0.535	0.00141421		C	-	0.00314021	0.947464	0.889433	0.949223	0.0574344	0.06271	0.059193	0.0574344	-	-	-		0.3
D	0.069	0.629	0.195	0.222	0.186	0.64	0.641	0.641	0.637	0.07	0.07	0.07	read:412 Read#3		Triethanolamine	0.07		D	-	0.558875	0.124875	0.151875	0.115875	0.57	0.571	0.571	0.567	-	-	-	Triethanolamine	0.56975	0.00189297		D	-	0.0172084	0.780405	0.732925	0.796232	-0.00235516	-0.00411368	-0.00411368	0.0029204	-	-	-		0.15
E	0.07	0.635	0.336	0.369	0.354	0.614	0.614	0.619	0.614	0.069	0.07	0.071	read:412 Read#3		Pentaerythritol triacrylate	0.07		E	-	0.564875	0.265875	0.298875	0.283875	0.544	0.544	0.549	0.544	-	-	-	Pentaerythritol triacrylate	0.54525	0.0025		E	-	0.00665725	0.532454	0.474423	0.500801	0.0433663	0.0433663	0.0345737	0.0433663	-	-	-		0.075
F	0.071	0.64	0.454	0.48	0.477	0.645	0.644	0.646	0.642	0.07	0.07	0.07	read:412 Read#3		Clarithromycin	0.07		F	-	0.569875	0.383875	0.409875	0.406875	0.575	0.574	0.576	0.572	-	-	-	Clarithromycin	0.57425	0.00170783		F	-	-0.00213534	0.324949	0.279228	0.284503	-0.0111477	-0.00938923	-0.0129063	-0.00587219	-	-	-		0.0375
G	0.07	0.639	0.538	0.558	0.55	0.607	0.603	0.612	0.609	0.071	0.075	0.073	read:412 Read#3		o-Benzyl-p-chlorophenol	0.073		G	-	0.568875	0.467875	0.487875	0.479875	0.534	0.53	0.539	0.536	-	-	-	o-Benzyl-p-chlorophenol	0.53475	0.00377492		G	-	-0.000376825	0.177233	0.142063	0.156131	0.0609515	0.0679856	0.0521589	0.0574344	-	-	-		0.01875
H	0.07	0.636	0.586	0.598	0.596	0.624	0.616	0.619	0.621	0.083	0.084	0.085	read:412 Read#3		5-Amino-o-cresol	0.084		H	-	0.565875	0.515875	0.527875	0.525875	0.54	0.532	0.535	0.537	-	-	-	5-Amino-o-cresol	0.536	0.0033665		H	-	0.00489873	0.0928246	0.0717224	0.0752394	0.0504004	0.0644685	0.059193	0.0556759	-	-	-		0.009375
50 min	1	2	3	4	5	6	7	8	9	10	11	12			Compound	Mean Blank		50 min	1	2	3	4	5	6	7	8	9	10	11	12	Compound	Mean	SD		50 min	1	2	3	4	5	6	7	8	9	10	11	12		Positive Control
A	0.07	0.632	0.637		0.643	0.643	0.643	0.646	0.643				read:412 Read#4		NC and PC Blank - (Column 1)	0.07175		A	-	0.56025	0.56525		0.57125	0.57125	0.57125	0.57425	0.57125				NC	0.566821	0.00478321		A	-	0.0115935	0.00277235		-0.00781299	-0.00781299	-0.00781299	-0.0131057	-0.00781299					Conc (mM)
B	0.073	0.636	0.092	0.087	0.084	0.629	0.634	0.638	0.628	0.074	0.074	0.075	read:412 Read#4		Tri-n-octylphospine oxide	0.0743333		B	-	0.56425	0.02025	0.01525	0.01225	0.554667	0.559667	0.563667	0.553667	-	-	-	Tri-n-octylphospine oxide	0.557917	0.00464579		B	-	0.00453658	0.964274	0.973096	0.978388	0.0214437	0.0126226	0.00556571	0.0232079	-	-	-		0.6
C	0.072	0.637	0.088	0.108	0.088	0.608	0.603	0.605	0.606	0.071	0.072	0.073	read:412 Read#4		Dicyclohexylcarbodiimide	0.072		C	-	0.56525	0.01625	0.03625	0.01625	0.536	0.531	0.533	0.534	-	-	-	Dicyclohexylcarbodiimide	0.5335	0.00208167		C	-	0.00277235	0.971331	0.936047	0.971331	0.0543759	0.063197	0.0596686	0.0579044	-	-	-		0.3
D	0.07	0.629	0.142	0.162	0.135	0.64	0.64	0.641	0.637	0.071	0.073	0.073	read:412 Read#4		Triethanolamine	0.0723333		D	-	0.55725	0.07025	0.09025	0.06325	0.567667	0.567667	0.568667	0.564667	-	-	-	Triethanolamine	0.567167	0.00173205		D	-	0.0168861	0.876063	0.840779	0.888413	-0.00149119	-0.00149119	-0.00325541	0.00380148	-	-	-		0.15
E	0.072	0.635	0.275	0.307	0.292	0.606	0.603	0.609	0.605	0.071	0.072	0.074	read:412 Read#4		Pentaerythritol triacrylate	0.0723333		E	-	0.56325	0.20325	0.23525	0.22025	0.533667	0.530667	0.536667	0.532667	-	-	-	Pentaerythritol triacrylate	0.533417	0.0025		E	-	0.0063008	0.641421	0.584966	0.61143	0.0584924	0.0637851	0.0531998	0.0602567	-	-	-		0.075
F	0.073	0.64	0.409	0.436	0.433	0.644	0.643	0.645	0.641	0.071	0.07	0.072	read:412 Read#4		Clarithromycin	0.071		F	-	0.56825	0.33725	0.36425	0.36125	0.573	0.572	0.574	0.57	-	-	-	Clarithromycin	0.57225	0.00170783		F	-	-0.00252032	0.405015	0.357381	0.362674	-0.0109004	-0.00913616	-0.0126646	-0.00560771	-	-	-		0.0375
G	0.072	0.639	0.513	0.532	0.523	0.598	0.592	0.602	0.601	0.073	0.077	0.075	read:412 Read#4		o-Benzyl-p-chlorophenol	0.075		G	-	0.56725	0.44125	0.46025	0.45125	0.523	0.517	0.527	0.526	-	-	-	o-Benzyl-p-chlorophenol	0.52325	0.0045		G	-	-0.000756096	0.221536	0.188016	0.203894	0.0773108	0.0878962	0.0702539	0.0720181	-	-	-		0.01875
H	0.072	0.637	0.573	0.584	0.581	0.608	0.599	0.603	0.605	0.085	0.086	0.087	read:412 Read#4		5-Amino-o-cresol	0.086		H	-	0.56525	0.50125	0.51225	0.50925	0.522	0.513	0.517	0.519	-	-	-	5-Amino-o-cresol	0.51775	0.00377492		H	-	0.00277235	0.115683	0.0962762	0.101569	0.079075	0.0949531	0.0878962	0.0843677	-	-	-		0.009375
	Section highlighted in red is used for the QC Charts																			Section highlighted in red is used for the QC Charts																													Midpoint:
																																																	Forecast IC50:

[truncated: 19 more columns]

## Sheet: T-test
																		TC Mean	TC SD	TC Blank Mean	TC Blank SD	Depletion: a positive result means there was depletion. (NC mean - NC/PC Blank) - (TC Mean - TC Blank Mean)	Aggregate Uncertainty	T = Depletion / Cumulative SE	Welsh-Satterthwaite formula df numerator	Welsh-Satterthwaite formula df denominator	Welsh-Satterthwaite df	Critical Value 99.5% (0.005)	Positive / Negative Result	Test Compound
5 min	1	2	3	4	5	6	7	8	9	10	11	12																0.005	= a
A	0.071	0.637	0.643	0.659	0.652	0.651	0.65	0.655	0.651						5 min
B		0.643	0.315	0.353	0.325	0.63	0.636	0.64	0.631	0.073	0.072	0.073	Tri-n-octylphospine oxide		NC Mean	0.646267		0.63425	0.00464579	0.0726667	0.00057735	0.01285	0.00291076	4.41466	7.17833e-11	1.03278e-11	6	3.14267	Positive	Tri-n-octylphospine oxide
C	0.072	0.644	0.439	0.475	0.454	0.637	0.637	0.642	0.643	0.071	0.072	0.072	Dicyclohexylcarbodiimide		NC SD	0.00663827		0.63975	0.00320156	0.0716667	0.00057735	0.00635	0.00237469	2.67403	3.18002e-11	2.8116e-12	11	2.71808	Negative	Dicyclohexylcarbodiimide
D		0.635	0.526	0.551	0.536	0.645	0.646	0.647	0.644	0.076	0.072	0.072	Triethanolamine					0.6455	0.00129099	0.0733333	0.0023094	0.00226667	0.00227156	0.997844	2.66256e-11	2.25474e-12	11	2.71808	Negative	Triethanolamine
E	0.072	0.642	0.583	0.603	0.599	0.636	0.638	0.645	0.638	0.071	0.073	0.073	Pentaerythritol triacrylate		NC/PC Blank Mean	0.0718333		0.63925	0.00394757	0.0723333	0.0011547	0.00751667	0.00270293	2.78093	5.33752e-11	5.77456e-12	9	2.82144	Negative	Pentaerythritol triacrylate
F	0.072	0.646	0.611	0.627	0.632	0.65	0.651	0.654	0.649	0.072	0.072	0.072	Clarithromycin		NC/PC Blank SD	0.000408248		0.651	0.00216025	0.072	0	-0.00456667	0.00203279	-2.24651	1.70753e-11	1.07033e-12	15	2.60248	Negative	Clarithromycin
G	0.072	0.645	0.626	0.643	0.641	0.629	0.629	0.637	0.632	0.073	0.077	0.074	o-Benzyl-p-chlorophenol					0.63175	0.00377492	0.0746667	0.00208167	0.01735	0.00282356	6.14472	6.35608e-11	5.8903e-12	10	2.76377	Positive	o-Benzyl-p-chlorophenol
H	0.072	0.641	0.634	0.648	0.645	0.661	0.654	0.658	0.659	0.085	0.085	0.086	5-Amino-o-cresol					0.658	0.00294392	0.0853333	0.00057735	0.00176667	0.00228983	0.771527	2.74925e-11	2.18761e-12	12	2.681	Negative	5-Amino-o-cresol
20 min	1	2	3	4	5	6	7	8	9	10	11	12
A	0.069	0.633	0.638		0.645	0.645	0.645	0.649	0.645						20 min
B	0.071	0.638	0.096	0.112	0.092	0.628	0.634	0.638	0.629	0.071	0.07	0.07	Tri-n-octylphospine oxide		NC Mean	0.64		0.63225	0.00464579	0.0703333	0.00057735	0.00858333	0.00276334	3.10614	5.83095e-11	1.00273e-11	5	3.36493	Negative	Tri-n-octylphospine oxide
C	0.07	0.638	0.166	0.203	0.165	0.612	0.611	0.614	0.614	0.068	0.069	0.069	Dicyclohexylcarbodiimide		NC SD	0.0053205		0.61275	0.0015	0.0686667	0.00057735	0.0264167	0.00167414	15.7793	7.85531e-12	4.27773e-13	18	2.55238	Positive	Dicyclohexylcarbodiimide
D	0.068	0.63	0.305	0.337	0.298	0.641	0.643	0.643	0.639	0.07	0.069	0.069	Triethanolamine					0.6415	0.00191485	0.0693333	0.00057735	-0.00166667	0.00177677	-0.938034	9.96601e-12	6.02397e-13	16	2.58349	Negative	Triethanolamine
E	0.07	0.636	0.433	0.463	0.451	0.624	0.625	0.63	0.624	0.069	0.07	0.07	Pentaerythritol triacrylate		NC/PC Blank Mean	0.0695		0.62575	0.00287228	0.0696667	0.00057735	0.0144167	0.0020743	6.95013	1.85135e-11	1.74027e-12	10	2.76377	Positive	Pentaerythritol triacrylate
F	0.07	0.641	0.519	0.543	0.542	0.646	0.647	0.649	0.645	0.07	0.069	0.069	Clarithromycin		NC/PC Blank SD	0.00092582		0.64675	0.00170783	0.0693333	0.00057735	-0.00691667	0.00172319	-4.01386	8.81733e-12	4.99533e-13	17	2.56693	Negative	Clarithromycin
G	0.069	0.64	0.574	0.595	0.588	0.618	0.615	0.623	0.62	0.07	0.074	0.072	o-Benzyl-p-chlorophenol					0.619	0.0033665	0.072	0.002	0.0235	0.00250914	9.36576	3.96369e-11	3.88095e-12	10	2.76377	Positive	o-Benzyl-p-chlorophenol
H	0.069	0.637	0.606	0.619	0.616	0.642	0.634	0.637	0.639	0.082	0.083	0.083	5-Amino-o-cresol					0.638	0.0033665	0.0826667	0.00057735	0.0151667	0.00225246	6.73339	2.57411e-11	2.99823e-12	8	2.89646	Positive	5-Amino-o-cresol
35 min	1	2	3	4	5	6	7	8	9	10	11	12
A	0.069	0.632	0.636		0.644	0.644	0.644	0.647	0.644						35 min
B	0.072	0.636	0.091	0.087	0.082	0.628	0.633	0.637	0.628	0.072	0.071	0.072	Tri-n-octylphospine oxide		NC Mean	0.638786		0.6315	0.0043589	0.0716667	0.00057735	0.00882738	0.00263891	3.34508	4.84954e-11	7.83072e-12	6	3.14267	Positive	Tri-n-octylphospine oxide
C	0.07	0.637	0.1	0.133	0.099	0.606	0.603	0.605	0.606	0.069	0.07	0.071	Dicyclohexylcarbodiimide		NC SD	0.00526496		0.605	0.00141421	0.07	0.001	0.0336607	0.0017135	19.6444	8.6206e-12	4.42606e-13	19	2.53948	Positive	Dicyclohexylcarbodiimide
D	0.069	0.629	0.195	0.222	0.186	0.64	0.641	0.641	0.637	0.07	0.07	0.07	Triethanolamine					0.63975	0.00189297	0.07	0	-0.00108929	0.00173164	-0.629048	8.99151e-12	5.71223e-13	15	2.60248	Negative	Triethanolamine
E	0.07	0.635	0.336	0.369	0.354	0.614	0.614	0.619	0.614	0.069	0.07	0.071	Pentaerythritol triacrylate		NC/PC Blank Mean	0.070125		0.61525	0.0025	0.07	0.001	0.0234107	0.00199965	11.7074	1.59887e-11	1.17308e-12	13	2.65031	Positive	Pentaerythritol triacrylate
F	0.071	0.64	0.454	0.48	0.477	0.645	0.644	0.646	0.642	0.07	0.07	0.07	Clarithromycin		NC/PC Blank SD	0.000991031		0.64425	0.00170783	0.07	0	-0.00558929	0.00168283	-3.32136	8.01976e-12	4.80946e-13	16	2.58349	Negative	Clarithromycin
G	0.07	0.639	0.538	0.558	0.55	0.607	0.603	0.612	0.609	0.071	0.075	0.073	o-Benzyl-p-chlorophenol					0.60775	0.00377492	0.073	0.002	0.0339107	0.00264548	12.8183	4.89802e-11	5.42308e-12	9	2.82144	Positive	o-Benzyl-p-chlorophenol
H	0.07	0.636	0.586	0.598	0.596	0.624	0.616	0.619	0.621	0.083	0.084	0.085	5-Amino-o-cresol					0.62	0.0033665	0.084	0.001	0.0326607	0.00229552	14.228	2.77668e-11	3.0352e-12	9	2.82144	Positive	5-Amino-o-cresol
50 min	1	2	3	4	5	6	7	8	9	10	11	12
A	0.07	0.632	0.637		0.643	0.643	0.643	0.646	0.643						50 min
B	0.073	0.636	0.092	0.087	0.084	0.629	0.634	0.638	0.628	0.074	0.074	0.075	Tri-n-octylphospine oxide		NC Mean	0.638571		0.63225	0.00464579	0.0743333	0.00057735	0.00890476	0.00270385	3.29336	5.34479e-11	9.92073e-12	5	3.36493	Negative	Tri-n-octylphospine oxide
C	0.072	0.637	0.088	0.108	0.088	0.608	0.603	0.605	0.606	0.071	0.072	0.073	Dicyclohexylcarbodiimide		NC SD	0.00478321		0.6055	0.00208167	0.072	0.001	0.0333214	0.00179458	18.5678	1.03718e-11	6.56308e-13	15	2.60248	Positive	Dicyclohexylcarbodiimide
D	0.07	0.629	0.142	0.162	0.135	0.64	0.64	0.641	0.637	0.071	0.073	0.073	Triethanolamine					0.6395	0.00173205	0.0723333	0.0011547	-0.000345238	0.00173156	-0.199379	8.98986e-12	4.95814e-13	18	2.55238	Negative	Triethanolamine
E	0.072	0.635	0.275	0.307	0.292	0.606	0.603	0.609	0.605	0.071	0.072	0.074	Pentaerythritol triacrylate		NC/PC Blank Mean	0.07175		0.60575	0.0025	0.0723333	0.00152753	0.0334048	0.00203572	16.4093	1.71739e-11	1.32582e-12	12	2.681	Positive	Pentaerythritol triacrylate
F	0.073	0.64	0.409	0.436	0.433	0.644	0.643	0.645	0.641	0.071	0.07	0.072	Clarithromycin		NC/PC Blank SD	0.00116496		0.64325	0.00170783	0.071	0.001	-0.00542857	0.00169303	-3.20642	8.21605e-12	4.42332e-13	18	2.55238	Negative	Clarithromycin
G	0.072	0.639	0.513	0.532	0.523	0.598	0.592	0.602	0.601	0.073	0.077	0.075	o-Benzyl-p-chlorophenol					0.59825	0.0045	0.075	0.002	0.0435714	0.00286351	15.2161	6.72351e-11	9.64141e-12	6	3.14267	Positive	o-Benzyl-p-chlorophenol
H	0.072	0.637	0.573	0.584	0.581	0.608	0.599	0.603	0.605	0.085	0.086	0.087	5-Amino-o-cresol					0.60375	0.00377492	0.086	0.001	0.0490714	0.0023874	20.5543	3.24866e-11	4.49557e-12	7	2.99795	Positive	5-Amino-o-cresol
																		A positive or negative call in the EASA assay is determined by 2 calculations:
																		1. If the Depletion is less than or equate to 0, the TC is negative in the EASA assay.
																		2. If the T score for the TC is greater than the Critical Value, the TC is considered significantly different from the NC and a positive compound in the EASA assay. Conversely, if the T score for the TC is less than the Critical Value, the TC is not significantly different than the NC and negative in the EASA assay.

## Sheet: QC Chart Data
NC/PC Blank
0.07	0.073	0.072	0.07	0.072	0.073	0.072	0.072
Negative Control
0.56025	0.56525		0.57125	0.57125	0.57125	0.57425	0.57125	0.56425	0.56525	0.55725	0.56325	0.56825	0.56725	0.56525
SD of NC % Depletion
0.00843866
Positive Control
0.971919
0.95957
0.868418
0.612606
0.375024
0.204482
0.104509

## Sheet: NBT Report
Study Name:	Example 1								Clarithromycin						Concentration:	10 mM		QC Report	Data taken from the 50 minute data set						680 nm Outlier Test
Study Date:	Date				Laboratory:	0			Time (min)	% Depletion	t-test Call	PFP	PFN	PHI	Interference				Mean	SD	Upper Limit	Lower Limit	Pass/Fail			Minimum (n)	n	Pass Fail
									5	-0.00794986	Negative	-	-	-	No Int			NC/PC Blank (absorbance)	0.07175	0.00116496	0.0766451	0.0676272	Pass		Blank	6	8	Pass
NC									20	-0.0121239	Negative	-	-	-	No Int			Negative Control (absorbance)	0.566821	0.00478321	0.637151	0.539488	Pass		Negative Control	12	14	Pass
Time (min)	Percent Depletion								35	-0.00982886	Negative	-	-	-	No Int			NC COV	0.00843866	n/a	0.0191263	0.000810891	Pass
5	0								50	-0.00957722	Negative	-	-	-	No Int										Benzyl bromide - Positive Control
20	0																		Calculation		Upper Limit	Lower Limit	Pass/Fail		Conc (mM)	Minimum (n)	n	Pass Fail
35	0								o-Benzyl-p-chlorophenol						Concentration:	10 mM		Midpoint	0.538214		0.562468	0.50344	Pass		0.6	2	3	Pass
50	0								Time (min)	% Depletion	t-test Call	PFP	PFN	PHI	Interference			Forecast IC50 (mM)	0.0690853		0.102651	0.0551769	Pass		0.3	2	3	Pass
									5	0.0302037	Positive	R	-	-	Int										0.15	2	3	Pass
Tri-n-octylphospine oxide						Concentration:	10 mM		20	0.0411919	Positive	R	-	-	No Int			Benzyl bromide - Positive Control							0.075	2	3	Pass
Time (min)	% Depletion	t-test Call	PFP	PFN	PHI	Interference			35	0.0596326	Positive	R	-	-	Int			Conc (mM)	Mean	SD	Upper Limit	Lower Limit	Pass/Fail		0.0375	2	3	Pass
5	0.0223699	Positive	R	-	-	No Int			50	0.0768698	Positive	R	-	-	Int			0.6	0.971919	0.00713003	0.992579	0.956811	Pass		0.01875	2	3	Pass
20	0.0150453	Negative	-	R	-	No Int												0.3	0.95957	0.0203715	0.983228	0.925742	Pass		0.009375	2	3	Pass
35	0.0155231	Positive	R	-	-	No Int			5-Amino-o-cresol						Concentration:	10 mM		0.15	0.868418	0.0247201	0.919157	0.710785	Pass
50	0.01571	Negative	-	R	-	Int			Time (min)	% Depletion	t-test Call	PFP	PFN	PHI	Interference			0.075	0.612606	0.028246	0.670414	0.432337	Pass			TC Replicates (min = 3)			TC Blank (min = 2)
									5	0.00307549	Negative	-	-	-	Int			0.0375	0.375024	0.0261081	0.423357	0.219569	Pass			Minimum (n)	n	Pass Fail	Minimum (n)	n	Pass Fail
Dicyclohexylcarbodiimide						Concentration:	10 mM		20	0.0265849	Positive	R	-	-	Int			0.01875	0.204482	0.0167679	0.252473	0.100883	Pass		Tri-n-octylphospine oxide	3	4	Pass	2	3	Pass
Time (min)	% Depletion	t-test Call	PFP	PFN	PHI	Interference			35	0.0574344	Positive	R	-	-	Int			0.009375	0.104509	0.0100318	0.145944	0.0386087	Pass		Dicyclohexylcarbodiimide	3	4	Pass	2	3	Pass
5	0.0110544	Negative	-	-	-	No Int			50	0.086573	Positive	R	-	-	Int										Triethanolamine	3	4	Pass	2	3	Pass
20	0.0463044	Positive	R	-	-	No Int												* Note: All QC Report parameters except Midpoint and Benzyl Bromide - Positive Control must pass. Any "Fail" results in the: NC/PC Blank, NC, NC COV, or Frrecast IC50 and the plate fails QC requirement and must be repeated.							Pentaerythritol triacrylate	3	4	Pass	2	3	Pass
35	0.059193	Positive	R	-	-	No Int			● Interference data is for regulatory purposes only, and has no bearing on the positive or negative outcome of the assay.																Clarithromycin	3	4	Pass	2	3	Pass
50	0.0587865	Positive	R	-	-	No Int																			o-Benzyl-p-chlorophenol	3	4	Pass	2	3	Pass
										Int - Interference Detected															5-Amino-o-cresol	3	4	Pass	2	3	Pass
Triethanolamine						Concentration:	10 mM			P-Int - Potential Interference, reading below NC/PC Blank
Time (min)	% Depletion	t-test Call	PFP	PFN	PHI	Interference				No-Int - No Interference Detected															Note: If the Blank, Negative Control or any of the Positive Control parameters fail, then the plate fails and must be repeated. If any of the compounds fail, that individual compounds fails and should be repeated. However, if a compound fails, that failure only pertains to that compound.
5	0.00394592	Negative	-	R	-	No Int
20	-0.00292141	Negative	-	-	-	No Int			R	- For Regulatory Use: Recommend repeating 2 additional times (see protocol). This value could be due to high interference or variability (uncertainty) in the test compound, test compounds blanks, Negative controls, and/or negative control blanks. Check the Depletion and T-test tabs data sets.
35	-0.00191553	Negative	-	-	-	No Int
50	-0.000609077	Negative	-	-	-	No Int
Pentaerythritol triacrylate						Concentration:	10 mM		PFP -	Potential False Positive: Depletion < 10% and a "Positive" t-test call
Time (min)	% Depletion	t-test Call	PFP	PFN	PHI	Interference			PFN -	Potential False Negative: Depletion > 3% and a "Negative" t-test call
5	0.0130854	Negative	-	-	-	No Int					or if there is a "Negative" t-test designation and the TC + 1SD > 2SD of the NC
20	0.0252702	Positive	R	-	-	No Int
35	0.0411682	Positive	R	-	-	No Int			PHI -	Potential High Interference: Depletion > 110% or < -10%
50	0.0589335	Positive	R	-	-	No Int				"-" repeats are not necessary
																									Analyst:					Date:
																									Reviewer:					Date:
