# Supplementary material for: Development of a 96-Well Electrophilic Allergen Screening Assay for Skin Sensitization Using a Measurement Science Approach
Source: Toxics. 2022 May 17;10(5):257. doi: 10.3390/toxics10050257 (PMC9147637; doi:10.3390/toxics10050257)
Supplement: Supplementary file 1 [file toxics-10-00257-s001.zip › NBT Data Calculator.xlsx]

## Sheet: Instructions
Raw Data
1	a	Copy and paste raw data from the Excel file produced by the plate reader into the Raw data tab in cell 1A.
	b	Make sure the compounds are all labeled properly and all notes taken are also copied.
		Example:
Study Information
1	a	Enter study information (i.e. study name, date, compounds, concentration) in the "Study Information" tab. Enter compound concentrations with "mM" or "mg/ml" designation. Leave all compound concentration boxes with no compound completely blank.
	b	After entering the compounds name, they should populate the rest of the spreadsheet automatically.
	c	If the compounds are labeled in the Raw Data sheet, as in the example above in column O3 - O9, the compound names will populate automatically.
680 nm (Bubble) Outlier
1		Physical Outlier removal
	a	This test is performed to determine if there is a physical reason to eliminate the data such as a bubble or precipitate in the well. If a well turns red in the calculator, the data may be deleted from the study.
	b	If a reading is above 0.085 in the 680 nm data, that data point will be eliminated from further calculations in the workbook.
	c	If a compounds readings are all higher than the limit of 0.08, the compounds data will not be eliminated from further calculations automatically.
		Note: This may indicate a colored compound absorbing at 680 nm and may have no affect on the rest of the assay.
	d	All eliminations are automated. Eliminated data will appear as a dark red boxes below the 680 nm data and throughout the workbook.
	e	It is important to make sure any eliminations make sense scientifically, any colored compound (in particular red) will result in a higher reading and a red designation. You may not want to eliminate these data.
	f	Any elimination of data will remove the data throughout the rest of the workbook allowing for calculation to be made without error.
2		Minimum Acceptable wells for passing
	a	In columns Q - W, the minimum number of wells for an acceptable assay is assessed.
	b	The physical outlier test may remove some wells from the final calculation. If too many are removed, the plate fails and must be repeated.
		Blank:	Minimum n = 6
		Negative Control (NC):	Minimum n = 12
		Positive Control (PC):	Minimum n = 2
		Test Compounds Replicates:	Minimum n = 3
		Test Compound Blanks (TC Blanks):	Minimum n = 2
Quartiles Outlier Blank-NC
1		The NC/PC Blank and NC will be checked for outliers prior to placing data in the QC Charts. The study will use the Excel function “Quartiles” to make any outlier determination.
2		The data will be calculated using the Excel function “=QUARTILE.EXC(range,q)”.
		Upper Limit: Q3 + 1.5 x IQR
		Lower Limit: Q1 + 1.5 x IQR
Interference
1	a	The interference tab will populate automatically. This tab will let you know if the compounds interfered with the test wavelength.
	b	First, potential interference that could lower the reading is tested for using 1 standard deviation cut off. 1 SD is subtracted form the NC/PC Blank and 1 SD is added to the TC Blank. If the TC Blank is still lower than the NC/PC Blank, then it would be considered "Potential Interference, reading below NC/PC Blank" and highlighted in yellow
	c	Next a t-test is used (Columns T - V) to assess interference, based on the mean NC/PC blank and TC blanks, using the Excel formula {=T.Test(x,x,x)}. If the p-value (Col U) is less than the p-limit (Col V) OR the adjusted TC blank is less than the adjusted NC/PC blank, “Interference Detected” is shown in Col W, as a yellow highlight, otherwise “No Interference Detected” is shown in Col W, as a gre…
		No Interference Detected	- Compound did not interfere at 412 nm
		Interference Detected	- Compound did interfere at 412 nm
		Potential Interference Detected, reading below NC/PC Blank	- Compound did interfere at 412 nm, but the interference decreased the absorbance below that of the NC/PC Blank
NBT Depletion
1		This section populates calculates automatically. Data from this section is use in the QC charts.
2		Blanks
		The average for the NC / PC blank and TC blanks are calculated in column Q.
3		Blank Subtracted
	a	In this section, the data is blank subtracted (or corrected).
	b	The blank for the NC and PC is in column 1 of the plate (column V of the NBT Depletion tab)
	c	The blank for the TCs are in columns 10 - 12 of the plate (Columns AE - AG of the NBT Depletion tab).
	d	Data from the blanks are replaced by a "-" in this section and subsequent sections.
		Example of the plate design and coloration.
4		% Depletion (calculated from blank subtracted data)
		The % depletion is calculated from each corrected data point divided by the mean of the corrected NC.
5		Mean Corrected Data Analysis
		The mean data for the PC, NC and TCs are calculated in this section
6		Reporting Data
	a	This section depicts the data in table and graphs. The graphs represent the PC over time and the compounds relative depletion over time.
	b	The tables represents the mean percent depletion and standard deviations over time.
QC Chart Data
		The data in this tab are linked from the NBT Depletion tab. Simply copy and paste this data into the EASA QC Chart in the appropriate tab.
T-Test
		A t-test is conducted to determine positive and negative results. Uncertainty in the NC, NC/PC Blank, TC, and TC Blank are taken into account.
		NC - Negative Control
		S - NC/PC Blank
		TC - Test Compound
		TCB - Test Compound Blank
		sd - Standard Deviation
		n - number of replicates (or wells)
		The critical value is taken from the standard student t-test table calculated by Excel (T.INV.2T(0.01,df)). If there is depletion and the T-Value is greater than the critical value at a 0.05 probability, then the compound is considered positive in the EASA assay.
T-test Tab (continued)
		Positive and Negative Determination:
		A positive or negative call in the EASA assay is determined by 2 calculations:
	1	If the Depletion is less than or equal to 0, the TC is negative in the EASA assay.
	2	If the T score for the TC is greater than the Critical Value, the TC is considered significantly different from the NC and a positive compound in the EASA assay. Conversely, if the T score for the TC is less than the Critical Value, the TC is not significantly different than the NC and Negative in the EASA assay.
NBT Report tab
1		Study name and data should populate automatically
2		Copy data from the EASA QC Chart under tab "QC Report Copy Data" into the report tab (Cell P2)
		View of QC Report on Report tab
			The section of data copied from the EASA QC QC Chart, "QC Report Copy Data" tab.

## Sheet: Raw Data
< -- Paste Raw Data Here

## Sheet: Study Information
NBT EASA - Study Information
		Laboratory:	CPSC-NIST
Study Name / Number:
Study Date:
Probe - Abs or Fluor:	Abs
Analytical Wavelength:	412 nm
Analyst:	John Gordon
Compounds
	Name	Concentration Tested (mg/mL, mM, etc.)	Solvent (ACN, SS, or PB)
1	0
2	0
3	0
4	0
5	0
6	0
7	0
Study Notes:
Analyst:		Date:
Reviewer:		Date:

## Sheet: 680 nm (Bubble) Outlier
680 nm (Bubble) outlier test - remove all data highlighted in red. The same wells will be automatically removed throughout the workbook.
< -- Paste Raw Data Here	0	0	0	0	0	0	0	0	0	0	0	0	Reading:	Test Compounds:		Blank (min n=6)				Benzyl bromide (PC) (min n=2)
0	0	0	0	0	0	0	0	0	0	0	0	0	0			n =	8	Pass		Conc (mM)	n	Pass/Fail
0	0	0	0	0	0	0	0	0	0	0	0	0	0	0						0.6	3	Pass
0	0	0	0	0	0	0	0	0	0	0	0	0	0	0		NC (min n=12)				0.3	3	Pass
0	0	0	0	0	0	0	0	0	0	0	0	0	0	0		n =	15	Pass		0.15	3	Pass
0	0	0	0	0	0	0	0	0	0	0	0	0	0	0						0.075	3	Pass
0	0	0	0	0	0	0	0	0	0	0	0	0	0	0						0.0375	3	Pass
0	0	0	0	0	0	0	0	0	0	0	0	0	0	0						0.01875	3	Pass
0	0	0	0	0	0	0	0	0	0	0	0	0	0	0						0.009375	3	Pass
*** Note: A 680 nm (Bubble) test reading of above 0.085 indicates a high probability of an air bubble or precipitate forming in the well. These data may need to be removed before calculation. However if all of the data wells for a compound are higher than 0.085 (highlighted in red), this may be due to compound color and not a bubble or precipitate. In these instances, the data should not be remov…
																				TC Replicates (min n=3)
																				Compound	n	Pass/Fail
																				0	4	Pass
																				0	4	Pass
Raw data with 680 nm outliers removed																				0	4	Pass
0	0	0	0	0	0	0	0	0	0	0	0	0								0	4	Pass
0	0	0	0	0	0	0	0	0	0				0							0	4	Pass
0	0	0	0	0	0	0	0	0	0	0	0	0	0	0						0	4	Pass
0	0	0	0	0	0	0	0	0	0	0	0	0	0	0						0	4	Pass
0	0	0	0	0	0	0	0	0	0	0	0	0	0	0
0	0	0	0	0	0	0	0	0	0	0	0	0	0	0						TC Blanks (min n=2)
0	0	0	0	0	0	0	0	0	0	0	0	0	0	0						Compound	n	Pass/Fail
0	0	0	0	0	0	0	0	0	0	0	0	0	0	0						0	3	Pass
0	0	0	0	0	0	0	0	0	0	0	0	0	0	0						0	3	Pass
																				0	3	Pass
0	0	0	0	0	0	0	0	0	0	0	0	0								0	3	Pass
0	0	0	0	0	0	0	0	0	0				0							0	3	Pass
0	0	0	0	0	0	0	0	0	0	0	0	0	0	0						0	3	Pass
0	0	0	0	0	0	0	0	0	0	0	0	0	0	0						0	3	Pass
0	0	0	0	0	0	0	0	0	0	0	0	0	0	0
0	0	0	0	0	0	0	0	0	0	0	0	0	0	0
0	0	0	0	0	0	0	0	0	0	0	0	0	0	0
0	0	0	0	0	0	0	0	0	0	0	0	0	0	0
0	0	0	0	0	0	0	0	0	0	0	0	0	0	0
0	0	0	0	0	0	0	0	0	0	0	0	0
0	0	0	0	0	0	0	0	0	0				0
0	0	0	0	0	0	0	0	0	0	0	0	0	0	0
0	0	0	0	0	0	0	0	0	0	0	0	0	0	0
0	0	0	0	0	0	0	0	0	0	0	0	0	0	0
0	0	0	0	0	0	0	0	0	0	0	0	0	0	0
0	0	0	0	0	0	0	0	0	0	0	0	0	0	0
0	0	0	0	0	0	0	0	0	0	0	0	0	0	0
0	0	0	0	0	0	0	0	0	0	0	0	0	0	0
0	0	0	0	0	0	0	0	0	0	0	0	0
0	0	0	0	0	0	0	0	0	0				0
0	0	0	0	0	0	0	0	0	0	0	0	0	0	0
0	0	0	0	0	0	0	0	0	0	0	0	0	0	0
0	0	0	0	0	0	0	0	0	0	0	0	0	0	0
0	0	0	0	0	0	0	0	0	0	0	0	0	0	0
0	0	0	0	0	0	0	0	0	0	0	0	0	0	0
0	0	0	0	0	0	0	0	0	0	0	0	0	0	0
0	0	0	0	0	0	0	0	0	0	0	0	0	0	0

## Sheet: Quartiles Outlier Blank-NC
																		Blank
0	0	0	0	0	0	0	0	0	0	2B	2C	2D	2E	2F	2G	2H		Q1	Median (Q2)	Q3	IQR	Upper Limit	Lower Limit		0	1	2	3	4	5	6	7	8	9	10	11	12
0	0	0	0	0	0	0	0	0	0	0	0	0	0	0	0	0		0	0	0	0	0	0		A	0	0	0	0	0	0	0	0	0
0	0																								B	0	0
0	0																	NC							C	0	0
0	0																	Q1	Median (Q2)	Q3	IQR	Upper Limit	Lower Limit		D	0	0
0	0																	0	0	0	0	0	0		E	0	0
0	0																								F	0	0
0	0																								G	0	0
0	0																								H	0	0
																		Blank
0	0	0	0	0	0	0	0	0	0	2B	2C	2D	2E	2F	2G	2H		Q1	Median (Q2)	Q3	IQR	Upper Limit	Lower Limit		0	1	2	3	4	5	6	7	8	9	10	11	12
0	0	0	0	0	0	0	0	0	0	0	0	0	0	0	0	0		0	0	0	0	0	0		A	0	0	0	0	0	0	0	0	0
0	0																								B	0	0
0	0																	NC							C	0	0
0	0																	Q1	Median (Q2)	Q3	IQR	Upper Limit	Lower Limit		D	0	0
0	0																	0	0	0	0	0	0		E	0	0
0	0																								F	0	0
0	0																								G	0	0
0	0																								H	0	0
																		Blank
0	0	0	0	0	0	0	0	0	0	2B	2C	2D	2E	2F	2G	2H		Q1	Median (Q2)	Q3	IQR	Upper Limit	Lower Limit		0	1	2	3	4	5	6	7	8	9	10	11	12
0	0	0	0	0	0	0	0	0	0	0	0	0	0	0	0	0		0	0	0	0	0	0		A	0	0	0	0	0	0	0	0	0
0	0																								B	0	0
0	0																	NC							C	0	0
0	0																	Q1	Median (Q2)	Q3	IQR	Upper Limit	Lower Limit		D	0	0
0	0																	0	0	0	0	0	0		E	0	0
0	0																								F	0	0
0	0																								G	0	0
0	0																								H	0	0
																		Blank																					Blank (min n=6)
0	0	0	0	0	0	0	0	0	0	2B	2C	2D	2E	2F	2G	2H		Q1	Median (Q2)	Q3	IQR	Upper Limit	Lower Limit		0	1	2	3	4	5	6	7	8	9	10	11	12		n =	8	Pass
0	0	0	0	0	0	0	0	0	0	0	0	0	0	0	0	0		0	0	0	0	0	0		A	0	0	0	0	0	0	0	0	0
0	0																								B	0	0												NC (min n=12)
0	0																	NC							C	0	0												n =	15	Pass
0	0																	Q1	Median (Q2)	Q3	IQR	Upper Limit	Lower Limit		D	0	0
0	0																	0	0	0	0	0	0		E	0	0
0	0																								F	0	0
0	0																								G	0	0
0	0																								H	0	0

## Sheet: Interference
● Interference data is for regulatory purposes only, and has no baring on the positive or negative outcome of the assay.
Study Data with 680 nm Outliers removed													Reading	Test Compound:	Below NC/PC Blank Check				T-Test
0	0	0	0	0	0	0	0	0	0	0	0	0			Mean	SD	NC/PC Blank - 1SD or TC Blanks + 1SD
0	0	0	0	0	0	0	0	0	0				0	NC/PC Blank	0	0	0		TCs Tested (n)	p-value	p-limit (0.05/n)		Interference Determination (5 min.)
0	0	0	0	0	0	0	0	0	0	0	0	0	0	0	0	0	0		0	#DIV/0!	#DIV/0!		#DIV/0!	0
0	0	0	0	0	0	0	0	0	0	0	0	0	0	0	0	0	0		0	#DIV/0!	#DIV/0!		#DIV/0!	0
0	0	0	0	0	0	0	0	0	0	0	0	0	0	0	0	0	0		0	#DIV/0!	#DIV/0!		#DIV/0!	0
0	0	0	0	0	0	0	0	0	0	0	0	0	0	0	0	0	0		0	#DIV/0!	#DIV/0!		#DIV/0!	0
0	0	0	0	0	0	0	0	0	0	0	0	0	0	0	0	0	0		0	#DIV/0!	#DIV/0!		#DIV/0!	0
0	0	0	0	0	0	0	0	0	0	0	0	0	0	0	0	0	0		0	#DIV/0!	#DIV/0!		#DIV/0!	0
0	0	0	0	0	0	0	0	0	0	0	0	0	0	0	0	0	0		0	#DIV/0!	#DIV/0!		#DIV/0!	0
0	0	0	0	0	0	0	0	0	0	0	0	0			Mean	SD	NC/PC Blank - 1SD or TC Blanks + 1SD
0	0	0	0	0	0	0	0	0	0				0	NC/PC Blank	0	0	0		NC/PC Blanks (n)	p-value	p-limit (0.05/n)		Interference Determination (20 min.)
0	0	0	0	0	0	0	0	0	0	0	0	0	0	0	0	0	0		0	#DIV/0!	#DIV/0!		#DIV/0!	0
0	0	0	0	0	0	0	0	0	0	0	0	0	0	0	0	0	0		0	#DIV/0!	#DIV/0!		#DIV/0!	0
0	0	0	0	0	0	0	0	0	0	0	0	0	0	0	0	0	0		0	#DIV/0!	#DIV/0!		#DIV/0!	0
0	0	0	0	0	0	0	0	0	0	0	0	0	0	0	0	0	0		0	#DIV/0!	#DIV/0!		#DIV/0!	0
0	0	0	0	0	0	0	0	0	0	0	0	0	0	0	0	0	0		0	#DIV/0!	#DIV/0!		#DIV/0!	0
0	0	0	0	0	0	0	0	0	0	0	0	0	0	0	0	0	0		0	#DIV/0!	#DIV/0!		#DIV/0!	0
0	0	0	0	0	0	0	0	0	0	0	0	0	0	0	0	0	0		0	#DIV/0!	#DIV/0!		#DIV/0!	0
0	0	0	0	0	0	0	0	0	0	0	0	0			Mean	SD	NC/PC Blank - 1SD or TC Blanks + 1SD
0	0	0	0	0	0	0	0	0	0				0	NC/PC Blank	0	0	0		NC/PC Blanks (n)	p-value	p-limit (0.05/n)		Interference Determination (35 min.)
B	0	0	0	0	0	0	0	0	0	0	0	0	0	0	0	0	0		0	#DIV/0!	#DIV/0!		#DIV/0!	0
C	0	0	0	0	0	0	0	0	0	0	0	0	0	0	0	0	0		0	#DIV/0!	#DIV/0!		#DIV/0!	0
D	0	0	0	0	0	0	0	0	0	0	0	0	0	0	0	0	0		0	#DIV/0!	#DIV/0!		#DIV/0!	0
E	0	0	0	0	0	0	0	0	0	0	0	0	0	0	0	0	0		0	#DIV/0!	#DIV/0!		#DIV/0!	0
F	0	0	0	0	0	0	0	0	0	0	0	0	0	0	0	0	0		0	#DIV/0!	#DIV/0!		#DIV/0!	0
G	0	0	0	0	0	0	0	0	0	0	0	0	0	0	0	0	0		0	#DIV/0!	#DIV/0!		#DIV/0!	0
H	0	0	0	0	0	0	0	0	0	0	0	0	0	0	0	0	0		0	#DIV/0!	#DIV/0!		#DIV/0!	0
0	0	0	0	0	0	0	0	0	0	0	0	0			Mean	SD	NC/PC Blank - 1SD or TC Blanks + 1SD
0	0	0	0	0	0	0	0	0	0				0	NC/PC Blank	0	0	0		NC/PC Blanks (n)	p-value	p-limit (0.05/n)		Interference Determination (50 min.)
0	0	0	0	0	0	0	0	0	0	0	0	0	0	0	0	0	0		0	#DIV/0!	#DIV/0!		#DIV/0!	0
0	0	0	0	0	0	0	0	0	0	0	0	0	0	0	0	0	0		0	#DIV/0!	#DIV/0!		#DIV/0!	0
0	0	0	0	0	0	0	0	0	0	0	0	0	0	0	0	0	0		0	#DIV/0!	#DIV/0!		#DIV/0!	0
0	0	0	0	0	0	0	0	0	0	0	0	0	0	0	0	0	0		0	#DIV/0!	#DIV/0!		#DIV/0!	0
0	0	0	0	0	0	0	0	0	0	0	0	0	0	0	0	0	0		0	#DIV/0!	#DIV/0!		#DIV/0!	0
0	0	0	0	0	0	0	0	0	0	0	0	0	0	0	0	0	0		0	#DIV/0!	#DIV/0!		#DIV/0!	0
0	0	0	0	0	0	0	0	0	0	0	0	0	0	0	0	0	0		0	#DIV/0!	#DIV/0!		#DIV/0!	0

## Sheet: NBT Depletion
															Blanks			Blank Subtracted																	% Depletion (calculated from blank subtracted data)														Mean Corrected Data Analysis
0	0	0	0	0	0	0	0	0	0	0	0	0			Compound	Mean Blank		5 min	1	2	3	4	5	6	7	8	9	10	11	12	Compound	Mean	SD		5 min	1	2	3	4	5	6	7	8	9	10	11	12		Positive Control
0	0	0	0	0	0	0	0	0	0				0		NC and PC Blank - (Column 1)	0		A	-	0	0	0	0	0	0	0	0				NC	0	0		A	-	#DIV/0!	#DIV/0!	#DIV/0!	#DIV/0!	#DIV/0!	#DIV/0!	#DIV/0!	#DIV/0!					Conc (mM)
0	0	0	0	0	0	0	0	0	0	0	0	0	0		0	0		B	-	0	0	0	0	0	0	0	0	-	-	-	0	0	0		B	-	#DIV/0!	#DIV/0!	#DIV/0!	#DIV/0!	#DIV/0!	#DIV/0!	#DIV/0!	#DIV/0!	-	-	-		0.6
0	0	0	0	0	0	0	0	0	0	0	0	0	0		0	0		C	-	0	0	0	0	0	0	0	0	-	-	-	0	0	0		C	-	#DIV/0!	#DIV/0!	#DIV/0!	#DIV/0!	#DIV/0!	#DIV/0!	#DIV/0!	#DIV/0!	-	-	-		0.3
0	0	0	0	0	0	0	0	0	0	0	0	0	0		0	0		D	-	0	0	0	0	0	0	0	0	-	-	-	0	0	0		D	-	#DIV/0!	#DIV/0!	#DIV/0!	#DIV/0!	#DIV/0!	#DIV/0!	#DIV/0!	#DIV/0!	-	-	-		0.15
0	0	0	0	0	0	0	0	0	0	0	0	0	0		0	0		E	-	0	0	0	0	0	0	0	0	-	-	-	0	0	0		E	-	#DIV/0!	#DIV/0!	#DIV/0!	#DIV/0!	#DIV/0!	#DIV/0!	#DIV/0!	#DIV/0!	-	-	-		0.075
0	0	0	0	0	0	0	0	0	0	0	0	0	0		0	0		F	-	0	0	0	0	0	0	0	0	-	-	-	0	0	0		F	-	#DIV/0!	#DIV/0!	#DIV/0!	#DIV/0!	#DIV/0!	#DIV/0!	#DIV/0!	#DIV/0!	-	-	-		0.0375
0	0	0	0	0	0	0	0	0	0	0	0	0	0		0	0		G	-	0	0	0	0	0	0	0	0	-	-	-	0	0	0		G	-	#DIV/0!	#DIV/0!	#DIV/0!	#DIV/0!	#DIV/0!	#DIV/0!	#DIV/0!	#DIV/0!	-	-	-		0.01875
0	0	0	0	0	0	0	0	0	0	0	0	0	0		0	0		H	-	0	0	0	0	0	0	0	0	-	-	-	0	0	0		H	-	#DIV/0!	#DIV/0!	#DIV/0!	#DIV/0!	#DIV/0!	#DIV/0!	#DIV/0!	#DIV/0!	-	-	-		0.009375
0	0	0	0	0	0	0	0	0	0	0	0	0			Compound	Mean Blank		20 min	1	2	3	4	5	6	7	8	9	10	11	12	Compound	Mean	SD		20 min	1	2	3	4	5	6	7	8	9	10	11	12		Positive Control
0	0	0	0	0	0	0	0	0	0				0		NC and PC Blank - (Column 1)	0		A	-	0	0	0	0	0	0	0	0				NC	0	0		A	-	#DIV/0!	#DIV/0!	#DIV/0!	#DIV/0!	#DIV/0!	#DIV/0!	#DIV/0!	#DIV/0!					Conc (mM)
0	0	0	0	0	0	0	0	0	0	0	0	0	0		0	0		B	-	0	0	0	0	0	0	0	0	-	-	-	0	0	0		B	-	#DIV/0!	#DIV/0!	#DIV/0!	#DIV/0!	#DIV/0!	#DIV/0!	#DIV/0!	#DIV/0!	-	-	-		0.6
0	0	0	0	0	0	0	0	0	0	0	0	0	0		0	0		C	-	0	0	0	0	0	0	0	0	-	-	-	0	0	0		C	-	#DIV/0!	#DIV/0!	#DIV/0!	#DIV/0!	#DIV/0!	#DIV/0!	#DIV/0!	#DIV/0!	-	-	-		0.3
0	0	0	0	0	0	0	0	0	0	0	0	0	0		0	0		D	-	0	0	0	0	0	0	0	0	-	-	-	0	0	0		D	-	#DIV/0!	#DIV/0!	#DIV/0!	#DIV/0!	#DIV/0!	#DIV/0!	#DIV/0!	#DIV/0!	-	-	-		0.15
0	0	0	0	0	0	0	0	0	0	0	0	0	0		0	0		E	-	0	0	0	0	0	0	0	0	-	-	-	0	0	0		E	-	#DIV/0!	#DIV/0!	#DIV/0!	#DIV/0!	#DIV/0!	#DIV/0!	#DIV/0!	#DIV/0!	-	-	-		0.075
0	0	0	0	0	0	0	0	0	0	0	0	0	0		0	0		F	-	0	0	0	0	0	0	0	0	-	-	-	0	0	0		F	-	#DIV/0!	#DIV/0!	#DIV/0!	#DIV/0!	#DIV/0!	#DIV/0!	#DIV/0!	#DIV/0!	-	-	-		0.0375
0	0	0	0	0	0	0	0	0	0	0	0	0	0		0	0		G	-	0	0	0	0	0	0	0	0	-	-	-	0	0	0		G	-	#DIV/0!	#DIV/0!	#DIV/0!	#DIV/0!	#DIV/0!	#DIV/0!	#DIV/0!	#DIV/0!	-	-	-		0.01875
0	0	0	0	0	0	0	0	0	0	0	0	0	0		0	0		H	-	0	0	0	0	0	0	0	0	-	-	-	0	0	0		H	-	#DIV/0!	#DIV/0!	#DIV/0!	#DIV/0!	#DIV/0!	#DIV/0!	#DIV/0!	#DIV/0!	-	-	-		0.009375
0	0	0	0	0	0	0	0	0	0	0	0	0			Compound	Mean Blank		35 min	1	2	3	4	5	6	7	8	9	10	11	12	Compound	Mean	SD		35 min	1	2	3	4	5	6	7	8	9	10	11	12		Positive Control
0	0	0	0	0	0	0	0	0	0				0		NC and PC Blank - (Column 1)	0		A	-	0	0	0	0	0	0	0	0				NC	0	0		A	-	#DIV/0!	#DIV/0!	#DIV/0!	#DIV/0!	#DIV/0!	#DIV/0!	#DIV/0!	#DIV/0!					Conc (mM)
0	0	0	0	0	0	0	0	0	0	0	0	0	0		0	0		B	-	0	0	0	0	0	0	0	0	-	-	-	0	0	0		B	-	#DIV/0!	#DIV/0!	#DIV/0!	#DIV/0!	#DIV/0!	#DIV/0!	#DIV/0!	#DIV/0!	-	-	-		0.6
0	0	0	0	0	0	0	0	0	0	0	0	0	0		0	0		C	-	0	0	0	0	0	0	0	0	-	-	-	0	0	0		C	-	#DIV/0!	#DIV/0!	#DIV/0!	#DIV/0!	#DIV/0!	#DIV/0!	#DIV/0!	#DIV/0!	-	-	-		0.3
0	0	0	0	0	0	0	0	0	0	0	0	0	0		0	0		D	-	0	0	0	0	0	0	0	0	-	-	-	0	0	0		D	-	#DIV/0!	#DIV/0!	#DIV/0!	#DIV/0!	#DIV/0!	#DIV/0!	#DIV/0!	#DIV/0!	-	-	-		0.15
0	0	0	0	0	0	0	0	0	0	0	0	0	0		0	0		E	-	0	0	0	0	0	0	0	0	-	-	-	0	0	0		E	-	#DIV/0!	#DIV/0!	#DIV/0!	#DIV/0!	#DIV/0!	#DIV/0!	#DIV/0!	#DIV/0!	-	-	-		0.075
0	0	0	0	0	0	0	0	0	0	0	0	0	0		0	0		F	-	0	0	0	0	0	0	0	0	-	-	-	0	0	0		F	-	#DIV/0!	#DIV/0!	#DIV/0!	#DIV/0!	#DIV/0!	#DIV/0!	#DIV/0!	#DIV/0!	-	-	-		0.0375
0	0	0	0	0	0	0	0	0	0	0	0	0	0		0	0		G	-	0	0	0	0	0	0	0	0	-	-	-	0	0	0		G	-	#DIV/0!	#DIV/0!	#DIV/0!	#DIV/0!	#DIV/0!	#DIV/0!	#DIV/0!	#DIV/0!	-	-	-		0.01875
0	0	0	0	0	0	0	0	0	0	0	0	0	0		0	0		H	-	0	0	0	0	0	0	0	0	-	-	-	0	0	0		H	-	#DIV/0!	#DIV/0!	#DIV/0!	#DIV/0!	#DIV/0!	#DIV/0!	#DIV/0!	#DIV/0!	-	-	-		0.009375
0	0	0	0	0	0	0	0	0	0	0	0	0			Compound	Mean Blank		50 min	1	2	3	4	5	6	7	8	9	10	11	12	Compound	Mean	SD		50 min	1	2	3	4	5	6	7	8	9	10	11	12		Positive Control
0	0	0	0	0	0	0	0	0	0				0		NC and PC Blank - (Column 1)	0		A	-	0	0	0	0	0	0	0	0				NC	0	0		A	-	#DIV/0!	#DIV/0!	#DIV/0!	#DIV/0!	#DIV/0!	#DIV/0!	#DIV/0!	#DIV/0!					Conc (mM)
0	0	0	0	0	0	0	0	0	0	0	0	0	0		0	0		B	-	0	0	0	0	0	0	0	0	-	-	-	0	0	0		B	-	#DIV/0!	#DIV/0!	#DIV/0!	#DIV/0!	#DIV/0!	#DIV/0!	#DIV/0!	#DIV/0!	-	-	-		0.6
0	0	0	0	0	0	0	0	0	0	0	0	0	0		0	0		C	-	0	0	0	0	0	0	0	0	-	-	-	0	0	0		C	-	#DIV/0!	#DIV/0!	#DIV/0!	#DIV/0!	#DIV/0!	#DIV/0!	#DIV/0!	#DIV/0!	-	-	-		0.3
0	0	0	0	0	0	0	0	0	0	0	0	0	0		0	0		D	-	0	0	0	0	0	0	0	0	-	-	-	0	0	0		D	-	#DIV/0!	#DIV/0!	#DIV/0!	#DIV/0!	#DIV/0!	#DIV/0!	#DIV/0!	#DIV/0!	-	-	-		0.15
0	0	0	0	0	0	0	0	0	0	0	0	0	0		0	0		E	-	0	0	0	0	0	0	0	0	-	-	-	0	0	0		E	-	#DIV/0!	#DIV/0!	#DIV/0!	#DIV/0!	#DIV/0!	#DIV/0!	#DIV/0!	#DIV/0!	-	-	-		0.075
0	0	0	0	0	0	0	0	0	0	0	0	0	0		0	0		F	-	0	0	0	0	0	0	0	0	-	-	-	0	0	0		F	-	#DIV/0!	#DIV/0!	#DIV/0!	#DIV/0!	#DIV/0!	#DIV/0!	#DIV/0!	#DIV/0!	-	-	-		0.0375
0	0	0	0	0	0	0	0	0	0	0	0	0	0		0	0		G	-	0	0	0	0	0	0	0	0	-	-	-	0	0	0		G	-	#DIV/0!	#DIV/0!	#DIV/0!	#DIV/0!	#DIV/0!	#DIV/0!	#DIV/0!	#DIV/0!	-	-	-		0.01875
0	0	0	0	0	0	0	0	0	0	0	0	0	0		0	0		H	-	0	0	0	0	0	0	0	0	-	-	-	0	0	0		H	-	#DIV/0!	#DIV/0!	#DIV/0!	#DIV/0!	#DIV/0!	#DIV/0!	#DIV/0!	#DIV/0!	-	-	-		0.009375
	Section highlighted in red is used for the QC Charts																			Section highlighted in red is used for the QC Charts																													Midpoint:
																																																	Forecast IC50:

[truncated: 19 more columns]

## Sheet: T-test
																		TC Mean	TC SD	TC Blank Mean	TC Blank SD	Depletion: a positive result means there was depletion. (NC mean - NC/PC Blank) - (TC Mean - TC Blank Mean)	Aggregate Uncertainty	T = Depletion / Cumulative SE	Welsh-Satterthwaite formula df numerator	Welsh-Satterthwaite formula df denominator	Welsh-Satterthwaite df	Critical Value 99.5% (0.005)	Positive / Negative Result	Test Compound
0	0	0	0	0	0	0	0	0	0	0	0	0																0.005	= a
0	0	0	0	0	0	0	0	0	0						0
0	0	0	0	0	0	0	0	0	0	0	0	0	0		NC Mean	0		0	0	0	0	0	0	#DIV/0!	0	0	#DIV/0!	#DIV/0!	#DIV/0!	0
0	0	0	0	0	0	0	0	0	0	0	0	0	0		NC SD	0		0	0	0	0	0	0	#DIV/0!	0	0	#DIV/0!	#DIV/0!	#DIV/0!	0
0	0	0	0	0	0	0	0	0	0	0	0	0	0					0	0	0	0	0	0	#DIV/0!	0	0	#DIV/0!	#DIV/0!	#DIV/0!	0
0	0	0	0	0	0	0	0	0	0	0	0	0	0		NC/PC Blank Mean	0		0	0	0	0	0	0	#DIV/0!	0	0	#DIV/0!	#DIV/0!	#DIV/0!	0
0	0	0	0	0	0	0	0	0	0	0	0	0	0		NC/PC Blank SD	0		0	0	0	0	0	0	#DIV/0!	0	0	#DIV/0!	#DIV/0!	#DIV/0!	0
0	0	0	0	0	0	0	0	0	0	0	0	0	0					0	0	0	0	0	0	#DIV/0!	0	0	#DIV/0!	#DIV/0!	#DIV/0!	0
0	0	0	0	0	0	0	0	0	0	0	0	0	0					0	0	0	0	0	0	#DIV/0!	0	0	#DIV/0!	#DIV/0!	#DIV/0!	0
0	0	0	0	0	0	0	0	0	0	0	0	0
0	0	0	0	0	0	0	0	0	0						0
0	0	0	0	0	0	0	0	0	0	0	0	0	0		NC Mean	0		0	0	0	0	0	0	#DIV/0!	0	0	#DIV/0!	#DIV/0!	#DIV/0!	0
0	0	0	0	0	0	0	0	0	0	0	0	0	0		NC SD	0		0	0	0	0	0	0	#DIV/0!	0	0	#DIV/0!	#DIV/0!	#DIV/0!	0
0	0	0	0	0	0	0	0	0	0	0	0	0	0					0	0	0	0	0	0	#DIV/0!	0	0	#DIV/0!	#DIV/0!	#DIV/0!	0
0	0	0	0	0	0	0	0	0	0	0	0	0	0		NC/PC Blank Mean	0		0	0	0	0	0	0	#DIV/0!	0	0	#DIV/0!	#DIV/0!	#DIV/0!	0
0	0	0	0	0	0	0	0	0	0	0	0	0	0		NC/PC Blank SD	0		0	0	0	0	0	0	#DIV/0!	0	0	#DIV/0!	#DIV/0!	#DIV/0!	0
0	0	0	0	0	0	0	0	0	0	0	0	0	0					0	0	0	0	0	0	#DIV/0!	0	0	#DIV/0!	#DIV/0!	#DIV/0!	0
0	0	0	0	0	0	0	0	0	0	0	0	0	0					0	0	0	0	0	0	#DIV/0!	0	0	#DIV/0!	#DIV/0!	#DIV/0!	0
0	0	0	0	0	0	0	0	0	0	0	0	0
0	0	0	0	0	0	0	0	0	0						0
0	0	0	0	0	0	0	0	0	0	0	0	0	0		NC Mean	0		0	0	0	0	0	0	#DIV/0!	0	0	#DIV/0!	#DIV/0!	#DIV/0!	0
0	0	0	0	0	0	0	0	0	0	0	0	0	0		NC SD	0		0	0	0	0	0	0	#DIV/0!	0	0	#DIV/0!	#DIV/0!	#DIV/0!	0
0	0	0	0	0	0	0	0	0	0	0	0	0	0					0	0	0	0	0	0	#DIV/0!	0	0	#DIV/0!	#DIV/0!	#DIV/0!	0
0	0	0	0	0	0	0	0	0	0	0	0	0	0		NC/PC Blank Mean	0		0	0	0	0	0	0	#DIV/0!	0	0	#DIV/0!	#DIV/0!	#DIV/0!	0
0	0	0	0	0	0	0	0	0	0	0	0	0	0		NC/PC Blank SD	0		0	0	0	0	0	0	#DIV/0!	0	0	#DIV/0!	#DIV/0!	#DIV/0!	0
0	0	0	0	0	0	0	0	0	0	0	0	0	0					0	0	0	0	0	0	#DIV/0!	0	0	#DIV/0!	#DIV/0!	#DIV/0!	0
0	0	0	0	0	0	0	0	0	0	0	0	0	0					0	0	0	0	0	0	#DIV/0!	0	0	#DIV/0!	#DIV/0!	#DIV/0!	0
0	0	0	0	0	0	0	0	0	0	0	0	0
0	0	0	0	0	0	0	0	0	0						0
0	0	0	0	0	0	0	0	0	0	0	0	0	0		NC Mean	0		0	0	0	0	0	0	#DIV/0!	0	0	#DIV/0!	#DIV/0!	#DIV/0!	0
0	0	0	0	0	0	0	0	0	0	0	0	0	0		NC SD	0		0	0	0	0	0	0	#DIV/0!	0	0	#DIV/0!	#DIV/0!	#DIV/0!	0
0	0	0	0	0	0	0	0	0	0	0	0	0	0					0	0	0	0	0	0	#DIV/0!	0	0	#DIV/0!	#DIV/0!	#DIV/0!	0
0	0	0	0	0	0	0	0	0	0	0	0	0	0		NC/PC Blank Mean	0		0	0	0	0	0	0	#DIV/0!	0	0	#DIV/0!	#DIV/0!	#DIV/0!	0
0	0	0	0	0	0	0	0	0	0	0	0	0	0		NC/PC Blank SD	0		0	0	0	0	0	0	#DIV/0!	0	0	#DIV/0!	#DIV/0!	#DIV/0!	0
0	0	0	0	0	0	0	0	0	0	0	0	0	0					0	0	0	0	0	0	#DIV/0!	0	0	#DIV/0!	#DIV/0!	#DIV/0!	0
0	0	0	0	0	0	0	0	0	0	0	0	0	0					0	0	0	0	0	0	#DIV/0!	0	0	#DIV/0!	#DIV/0!	#DIV/0!	0
																		A positive or negative call in the EASA assay is determined by 2 calculations:
																		1. If the Depletion is less than or equate to 0, the TC is negative in the EASA assay.
																		2. If the T score for the TC is greater than the Critical Value, the TC is considered significantly different from the NC and a positive compound in the EASA assay. Conversely, if the T score for the TC is less than the Critical Value, the TC is not significantly different than the NC and negative in the EASA assay.

## Sheet: QC Chart Data
NC/PC Blank
0	0	0	0	0	0	0	0
Negative Control
0	0	0	0	0	0	0	0	0	0	0	0	0	0	0
SD of NC % Depletion
#DIV/0!
Positive Control
#DIV/0!
#DIV/0!
#DIV/0!
#DIV/0!
#DIV/0!
#DIV/0!
#DIV/0!

## Sheet: NBT Report
Study Name:	0								0						Concentration:	0		QC Report	Data taken from the 50 minute data set						680 nm Outlier Test
Study Date:	00:00:00				Laboratory:	CPSC-NIST			Time (min)	% Depletion	t-test Call	PFP	PFN	PHI	Interference				Mean	SD	Upper Limit	Lower Limit	Pass/Fail			Minimum (n)	n	Pass Fail
									5	#DIV/0!	#DIV/0!	#DIV/0!	#DIV/0!	#DIV/0!	#DIV/0!			NC/PC Blank (absorbance)	0	0	0.0766451	0.0676272	Fail		Blank	6	8	Pass
NC									20	#DIV/0!	#DIV/0!	#DIV/0!	#DIV/0!	#DIV/0!	#DIV/0!			Negative Control (absorbance)	0	0	0.637151	0.539488	Fail		Negative Control	12	15	Pass
Time (min)	Percent Depletion								35	#DIV/0!	#DIV/0!	#DIV/0!	#DIV/0!	#DIV/0!	#DIV/0!			NC COV	#DIV/0!	n/a	0.0191263	0.000810891	#DIV/0!
5	0								50	#DIV/0!	#DIV/0!	#DIV/0!	#DIV/0!	#DIV/0!	#DIV/0!										Benzyl bromide - Positive Control
20	0																		Calculation		Upper Limit	Lower Limit	Pass/Fail		Conc (mM)	Minimum (n)	n	Pass Fail
35	0								0						Concentration:	0		Midpoint	#DIV/0!		0.562468	0.50344	#DIV/0!		0.6	2	3	Pass
50	0								Time (min)	% Depletion	t-test Call	PFP	PFN	PHI	Interference			Forecast IC50 (mM)	#DIV/0!		0.102651	0.0551769	#DIV/0!		0.3	2	3	Pass
									5	#DIV/0!	#DIV/0!	#DIV/0!	#DIV/0!	#DIV/0!	#DIV/0!										0.15	2	3	Pass
0						Concentration:	0		20	#DIV/0!	#DIV/0!	#DIV/0!	#DIV/0!	#DIV/0!	#DIV/0!			Benzyl bromide - Positive Control							0.075	2	3	Pass
Time (min)	% Depletion	t-test Call	PFP	PFN	PHI	Interference			35	#DIV/0!	#DIV/0!	#DIV/0!	#DIV/0!	#DIV/0!	#DIV/0!			Conc (mM)	Mean	SD	Upper Limit	Lower Limit	Pass/Fail		0.0375	2	3	Pass
5	#DIV/0!	#DIV/0!	#DIV/0!	#DIV/0!	#DIV/0!	#DIV/0!			50	#DIV/0!	#DIV/0!	#DIV/0!	#DIV/0!	#DIV/0!	#DIV/0!			0.6	#DIV/0!	#DIV/0!	0.992579	0.956811	#DIV/0!		0.01875	2	3	Pass
20	#DIV/0!	#DIV/0!	#DIV/0!	#DIV/0!	#DIV/0!	#DIV/0!												0.3	#DIV/0!	#DIV/0!	0.983228	0.925742	#DIV/0!		0.009375	2	3	Pass
35	#DIV/0!	#DIV/0!	#DIV/0!	#DIV/0!	#DIV/0!	#DIV/0!			0						Concentration:	0		0.15	#DIV/0!	#DIV/0!	0.919157	0.710785	#DIV/0!
50	#DIV/0!	#DIV/0!	#DIV/0!	#DIV/0!	#DIV/0!	#DIV/0!			Time (min)	% Depletion	t-test Call	PFP	PFN	PHI	Interference			0.075	#DIV/0!	#DIV/0!	0.670414	0.432337	#DIV/0!			TC Replicates (min = 3)			TC Blank (min = 2)
									5	#DIV/0!	#DIV/0!	#DIV/0!	#DIV/0!	#DIV/0!	#DIV/0!			0.0375	#DIV/0!	#DIV/0!	0.423357	0.219569	#DIV/0!			Minimum (n)	n	Pass Fail	Minimum (n)	n	Pass Fail
0						Concentration:	0		20	#DIV/0!	#DIV/0!	#DIV/0!	#DIV/0!	#DIV/0!	#DIV/0!			0.01875	#DIV/0!	#DIV/0!	0.252473	0.100883	#DIV/0!		0	3	4	Pass	2	3	Pass
Time (min)	% Depletion	t-test Call	PFP	PFN	PHI	Interference			35	#DIV/0!	#DIV/0!	#DIV/0!	#DIV/0!	#DIV/0!	#DIV/0!			0.009375	#DIV/0!	#DIV/0!	0.145944	0.0386087	#DIV/0!		0	3	4	Pass	2	3	Pass
5	#DIV/0!	#DIV/0!	#DIV/0!	#DIV/0!	#DIV/0!	#DIV/0!			50	#DIV/0!	#DIV/0!	#DIV/0!	#DIV/0!	#DIV/0!	#DIV/0!										0	3	4	Pass	2	3	Pass
20	#DIV/0!	#DIV/0!	#DIV/0!	#DIV/0!	#DIV/0!	#DIV/0!												* Note: All QC Report parameters except Midpoint and Benzyl Bromide - Positive Control must pass. Any "Fail" results in the: NC/PC Blank, NC, NC COV, or Frrecast IC50 and the plate fails QC requirement and must be repeated.							0	3	4	Pass	2	3	Pass
35	#DIV/0!	#DIV/0!	#DIV/0!	#DIV/0!	#DIV/0!	#DIV/0!			● Interference data is for regulatory purposes only, and has no bearing on the positive or negative outcome of the assay.																0	3	4	Pass	2	3	Pass
50	#DIV/0!	#DIV/0!	#DIV/0!	#DIV/0!	#DIV/0!	#DIV/0!																			0	3	4	Pass	2	3	Pass
										Int - Interference Detected															0	3	4	Pass	2	3	Pass
0						Concentration:	0			P-Int - Potential Interference, reading below NC/PC Blank
Time (min)	% Depletion	t-test Call	PFP	PFN	PHI	Interference				No-Int - No Interference Detected															Note: If the Blank, Negative Control or any of the Positive Control parameters fail, then the plate fails and must be repeated. If any of the compounds fail, that individual compounds fails and should be repeated. However, if a compound fails, that failure only pertains to that compound.
5	#DIV/0!	#DIV/0!	#DIV/0!	#DIV/0!	#DIV/0!	#DIV/0!
20	#DIV/0!	#DIV/0!	#DIV/0!	#DIV/0!	#DIV/0!	#DIV/0!			R	- For Regulatory Use: Recommend repeating 2 additional times (see protocol). This value could be due to high interference or variability (uncertainty) in the test compound, test compounds blanks, Negative controls, and/or negative control blanks. Check the Depletion and T-test tabs data sets.
35	#DIV/0!	#DIV/0!	#DIV/0!	#DIV/0!	#DIV/0!	#DIV/0!
50	#DIV/0!	#DIV/0!	#DIV/0!	#DIV/0!	#DIV/0!	#DIV/0!
0						Concentration:	0		PFP -	Potential False Positive: Depletion < 10% and a "Positive" t-test call
Time (min)	% Depletion	t-test Call	PFP	PFN	PHI	Interference			PFN -	Potential False Negative: Depletion > 3% and a "Negative" t-test call
5	#DIV/0!	#DIV/0!	#DIV/0!	#DIV/0!	#DIV/0!	#DIV/0!					or if there is a "Negative" t-test designation and the TC + 1SD > 2SD of the NC
20	#DIV/0!	#DIV/0!	#DIV/0!	#DIV/0!	#DIV/0!	#DIV/0!
35	#DIV/0!	#DIV/0!	#DIV/0!	#DIV/0!	#DIV/0!	#DIV/0!			PHI -	Potential High Interference: Depletion > 110% or < -10%
50	#DIV/0!	#DIV/0!	#DIV/0!	#DIV/0!	#DIV/0!	#DIV/0!				"-" repeats are not necessary
																									Analyst:					Date:
																									Reviewer:					Date:
