# Supplementary material for: Development of a 96-Well Electrophilic Allergen Screening Assay for Skin Sensitization Using a Measurement Science Approach
Source: Toxics. 2022 May 17;10(5):257. doi: 10.3390/toxics10050257 (PMC9147637; doi:10.3390/toxics10050257)
Supplement: Supplementary file 1 [file toxics-10-00257-s001.zip › Raw Data for NBT.xlsx]

## Sheet: 2019-3-5
Bubble	1	2	3	4	5	6	7	8	9	10	11	12							NBT EASA - Study Information
A	0.066	0.065	0.066	0.066	0.066	0.065	0.065	0.066	0.066	0.066	0.066	0.066	Bubble:680								Laboratory:	CPSC/NIST
B	0.065	0.066	0.066	0.065	0.066	0.104	0.1	0.103	0.101	0.101	0.101	0.102	Bubble:680	4-Chloro-o-phenylenediamine					Study Name / Number:
C	0.065	0.065	0.065	0.065	0.065	0.065	0.065	0.066	0.065	0.066	0.066	0.067	Bubble:680	4'-Hydroxychalcone					Study Date:	2019-03-05
D	0.065	0.065	0.065	0.065	0.065	0.068	0.066	0.066	0.066	0.067	0.066	0.066	Bubble:680	2,4-Dichloronitrobenzene					Probe - Abs or Flour:	NBT
E	0.065	0.065	0.065	0.065	0.065	0.066	0.066	0.066	0.065	0.066	0.066	0.066	Bubble:680	2-Methyl-4H,3,1-benzoxazin-4-one					Analytical Wavelength:	412 nm
F	0.066	0.066	0.065	0.065	0.065	0.065	0.065	0.066	0.066	0.066	0.066	0.07	Bubble:680	2-Mercaptobenzothiazole					Analyst:	John Gordon
G	0.066	0.065	0.078	0.065	0.065	0.066	0.065	0.066	0.066	0.065	0.067	0.065	Bubble:680	2-Methoxy-4-nitroaniline
H	0.065	0.065	0.065	0.065	0.064	0.066	0.066	0.067	0.066	0.067	0.068	0.067	Bubble:680	2-Amino-6-chloro-4-nitrophenol					Compounds
																				Name	Concentration Tested (mg/mL, mM, etc.)
5 min	1	2	3	4	5	6	7	8	9	10	11	12							1	4-Chloro-o-phenylenediamine	10 mM
A	0.07	0.638	0.648	0.652	0.652	0.661	0.656	0.66	0.661	0.07	0.071	0.071	read:412 Read#1						2	4'-Hydroxychalcone	10 mM
B	0.07	0.661	0.374	0.405	0.393	0.814	0.798	0.815	0.81	0.205	0.207	0.208	read:412 Read#1	4-Chloro-o-phenylenediamine					3	2,4-Dichloronitrobenzene	10 mM
C	0.07	0.658	0.497	0.516	0.517	2.135	2.072	2.034	2.059	1.472	1.47	1.475	read:412 Read#1	4'-Hydroxychalcone					4	2-Methyl-4H,3,1-benzoxazin-4-one	10 mM
D	0.07	0.661	0.572	0.585	0.583	0.677	0.674	0.681	0.68	0.079	0.079	0.079	read:412 Read#1	2,4-Dichloronitrobenzene					5	2-Mercaptobenzothiazole	10 mM
E	0.07	0.66	0.613	0.624	0.618	0.67	0.671	0.676	0.675	0.074	0.075	0.074	read:412 Read#1	2-Methyl-4H,3,1-benzoxazin-4-one					6	2-Methoxy-4-nitroaniline	10 mM
F	0.071	0.665	0.639	0.646	0.648	0.639	0.641	0.644	0.645	0.075	0.075	0.079	read:412 Read#1	2-Mercaptobenzothiazole					7	2-Amino-6-chloro-4-nitrophenol	10 mM
G	0.071	0.661	0.665	0.655	0.655	OVRFLW	OVRFLW	OVRFLW	OVRFLW	OVRFLW	OVRFLW	OVRFLW	read:412 Read#1	2-Methoxy-4-nitroaniline
H	0.07	0.655	0.652	0.658	0.66	OVRFLW	OVRFLW	OVRFLW	OVRFLW	OVRFLW	OVRFLW	OVRFLW	read:412 Read#1	2-Amino-6-chloro-4-nitrophenol					Study Notes:
20 min	1	2	3	4	5	6	7	8	9	10	11	12
A	0.068	0.633	0.643	0.644	0.645	0.654	0.649	0.676	0.652	0.068	0.069	0.068	read:412 Read#2
B	0.068	0.654	0.108	0.121	0.109	0.807	0.789	0.806	0.809	0.221	0.217	0.232	read:412 Read#2	4-Chloro-o-phenylenediamine
C	0.068	0.652	0.218	0.237	0.229	2.337	2.267	2.235	2.265	1.683	1.688	1.684	read:412 Read#2	4'-Hydroxychalcone
D	0.067	0.655	0.368	0.38	0.373	0.675	0.67	0.676	0.673	0.077	0.076	0.076	read:412 Read#2	2,4-Dichloronitrobenzene
E	0.068	0.653	0.48	0.491	0.481	0.664	0.664	0.669	0.669	0.071	0.072	0.071	read:412 Read#2	2-Methyl-4H,3,1-benzoxazin-4-one
F	0.069	0.657	0.564	0.574	0.572	0.626	0.628	0.63	0.632	0.073	0.073	0.079	read:412 Read#2	2-Mercaptobenzothiazole
G	0.068	0.655	0.638	0.61	0.609	OVRFLW	OVRFLW	OVRFLW	OVRFLW	OVRFLW	OVRFLW	OVRFLW	read:412 Read#2	2-Methoxy-4-nitroaniline					Analyst:		Date:
H	0.068	0.65	0.626	0.632	0.633	OVRFLW	OVRFLW	OVRFLW	OVRFLW	OVRFLW	OVRFLW	OVRFLW	read:412 Read#2	2-Amino-6-chloro-4-nitrophenol
35 min	1	2	3	4	5	6	7	8	9	10	11	12
A	0.068	0.631	0.641	0.641	0.643	0.652	0.647	0.664	0.649	0.068	0.069	0.069	read:412 Read#3						Reviewer:		Date:
B	0.068	0.651	0.083	0.085	0.083	0.802	0.783	0.797	0.799	0.236	0.228	0.252	read:412 Read#3	4-Chloro-o-phenylenediamine
C	0.069	0.651	0.124	0.135	0.13	2.414	2.336	2.31	2.34	1.76	1.76	1.752	read:412 Read#3	4'-Hydroxychalcone
D	0.068	0.653	0.255	0.263	0.255	0.672	0.668	0.673	0.671	0.077	0.077	0.077	read:412 Read#3	2,4-Dichloronitrobenzene
E	0.069	0.651	0.392	0.402	0.391	0.661	0.661	0.666	0.666	0.071	0.072	0.072	read:412 Read#3	2-Methyl-4H,3,1-benzoxazin-4-one
F	0.07	0.655	0.51	0.522	0.517	0.615	0.617	0.619	0.62	0.073	0.073	0.083	read:412 Read#3	2-Mercaptobenzothiazole
G	0.069	0.652	0.616	0.577	0.575	OVRFLW	OVRFLW	OVRFLW	OVRFLW	OVRFLW	OVRFLW	OVRFLW	read:412 Read#3	2-Methoxy-4-nitroaniline
H	0.069	0.648	0.609	0.614	0.614	OVRFLW	OVRFLW	OVRFLW	OVRFLW	OVRFLW	OVRFLW	OVRFLW	read:412 Read#3	2-Amino-6-chloro-4-nitrophenol
50 min	1	2	3	4	5	6	7	8	9	10	11	12
A	0.069	0.631	0.641	0.639	0.643	0.65	0.647	0.659	0.648	0.069	0.07	0.07	read:412 Read#4
B	0.07	0.65	0.083	0.084	0.084	0.801	0.782	0.797	0.795	0.243	0.215	0.253	read:412 Read#4	4-Chloro-o-phenylenediamine
C	0.07	0.652	0.097	0.102	0.099	2.445	2.362	2.34	2.369	1.791	1.79	1.782	read:412 Read#4	4'-Hydroxychalcone
D	0.07	0.654	0.193	0.199	0.192	0.673	0.668	0.672	0.671	0.08	0.081	0.081	read:412 Read#4	2,4-Dichloronitrobenzene
E	0.071	0.651	0.335	0.345	0.332	0.661	0.662	0.666	0.667	0.074	0.075	0.075	read:412 Read#4	2-Methyl-4H,3,1-benzoxazin-4-one
F	0.074	0.656	0.475	0.487	0.481	0.606	0.608	0.609	0.61	0.075	0.076	0.086	read:412 Read#4	2-Mercaptobenzothiazole
G	0.071	0.652	0.602	0.556	0.553	OVRFLW	OVRFLW	OVRFLW	OVRFLW	OVRFLW	OVRFLW	OVRFLW	read:412 Read#4	2-Methoxy-4-nitroaniline
H	0.071	0.649	0.598	0.603	0.603	OVRFLW	OVRFLW	OVRFLW	OVRFLW	OVRFLW	OVRFLW	OVRFLW	read:412 Read#4	2-Amino-6-chloro-4-nitrophenol

## Sheet: 2019-3-11
Bubble	1	2	3	4	5	6	7	8	9	10	11	12							NBT EASA - Study Information
A	0.066	0.091	0.066	0.065	0.067	0.065	0.065	0.065	0.066	0.066	0.067	0.067	Bubble:680								Laboratory:	CPSC/NIST
B	0.065	0.065	0.065	0.066	0.065	0.065	0.066	0.066	0.07	0.066	0.067	0.067	Bubble:680	2,4-Diaminotoluene					Study Name / Number:
C	0.065	0.065	0.068	0.065	0.065	0.066	0.065	0.068	0.066	0.066	0.066	0.066	Bubble:680	1-Ethyl-3-methylimidazolium chloride					Study Date:	2019-03-11
D	0.066	0.065	0.067	0.065	0.066	0.065	0.066	0.065	0.065	0.066	0.068	0.066	Bubble:680	1-Butyl-3-methylimidazolium chloride					Probe - Abs or Flour:	NBT
E	0.065	0.065	0.066	0.065	0.065	0.065	0.065	0.066	0.065	0.066	0.066	0.066	Bubble:680	2,4,5-Trichlorophenoxyacetic acid					Analytical Wavelength:	412 nm
F	0.065	0.065	0.065	0.068	0.064	0.065	0.065	0.065	0.065	0.066	0.066	0.066	Bubble:680	1-Butyl-1-methylpyrrolidium chloride					Analyst:	John Gordon
G	0.065	0.069	0.065	0.064	0.07	1.424	1.483	1.732	1.147	0.547	0.501	0.453	Bubble:680	1-Hydroxy-4-(p-toluidino) anthraquinone
H	0.065	0.065	0.064	0.065	0.067	0.067	0.065	0.065	0.072	0.066	0.066	0.066	Bubble:680	12-Bromo-1-dodecanol					Compounds
																				Name	Concentration Tested (mg/mL, mM, etc.)
5 min	1	2	3	4	5	6	7	8	9	10	11	12							1	2,4-Diaminotoluene	10
A	0.07	0.671	0.65	0.654	0.655	0.66	0.654	0.662	0.665	0.071	0.072	0.071	read:412 Read#1						2	1-Ethyl-3-methylimidazolium chloride	10
B	0.07	0.665	0.367	0.381	0.387	0.674	0.668	0.675	0.683	0.073	0.073	0.074	read:412 Read#1	2,4-Diaminotoluene					3	1-Butyl-3-methylimidazolium chloride	10
C	0.07	0.662	0.495	0.499	0.509	0.67	0.668	0.707	0.676	0.071	0.071	0.071	read:412 Read#1	1-Ethyl-3-methylimidazolium chloride					4	2,4,5-Trichlorophenoxyacetic acid	10
D	0.071	0.665	0.572	0.572	0.581	0.669	0.666	0.67	0.674	0.072	0.074	0.071	read:412 Read#1	1-Butyl-3-methylimidazolium chloride					5	1-Butyl-1-methylpyrrolidium chloride	10
E	0.07	0.659	0.614	0.613	0.62	0.669	0.665	0.671	0.675	0.072	0.071	0.072	read:412 Read#1	2,4,5-Trichlorophenoxyacetic acid					6	1-Hydroxy-4-(p-toluidino) anthraquinone	10
F	0.07	0.659	0.637	0.642	0.647	0.673	0.667	0.678	0.678	0.072	0.072	0.072	read:412 Read#1	1-Butyl-1-methylpyrrolidium chloride					7	12-Bromo-1-dodecanol	10
G	0.07	0.666	0.645	0.652	0.664	2.031	2.096	2.41	1.76	0.483	0.459	0.413	read:412 Read#1	1-Hydroxy-4-(p-toluidino) anthraquinone
H	0.071	0.653	0.658	0.656	0.665	0.665	0.666	0.671	0.676	0.072	0.072	0.072	read:412 Read#1	12-Bromo-1-dodecanol					Study Notes:
20 min	1	2	3	4	5	6	7	8	9	10	11	12
A	0.068	0.684	0.646	0.65	0.65	0.656	0.652	0.654	0.657	0.068	0.07	0.069	read:412 Read#2
B	0.067	0.661	0.109	0.113	0.112	0.666	0.664	0.667	0.674	0.07	0.07	0.072	read:412 Read#2	2,4-Diaminotoluene
C	0.068	0.656	0.228	0.224	0.23	0.661	0.663	0.7	0.666	0.069	0.068	0.069	read:412 Read#2	1-Ethyl-3-methylimidazolium chloride
D	0.069	0.661	0.365	0.364	0.373	0.663	0.668	0.665	0.669	0.069	0.071	0.069	read:412 Read#2	1-Butyl-3-methylimidazolium chloride
E	0.068	0.654	0.484	0.481	0.49	0.663	0.66	0.665	0.667	0.069	0.069	0.069	read:412 Read#2	2,4,5-Trichlorophenoxyacetic acid
F	0.067	0.656	0.562	0.567	0.572	0.665	0.663	0.671	0.67	0.069	0.069	0.069	read:412 Read#2	1-Butyl-1-methylpyrrolidium chloride
G	0.068	0.66	0.6	0.604	0.619	2.034	2.079	2.394	1.757	0.486	0.465	0.415	read:412 Read#2	1-Hydroxy-4-(p-toluidino) anthraquinone					Analyst:		Date:
H	0.068	0.649	0.635	0.632	0.641	0.652	0.653	0.658	0.71	0.07	0.07	0.07	read:412 Read#2	12-Bromo-1-dodecanol
35 min	1	2	3	4	5	6	7	8	9	10	11	12
A	0.068	0.686	0.644	0.649	0.648	0.653	0.651	0.652	0.655	0.069	0.071	0.07	read:412 Read#3						Reviewer:		Date:
B	0.068	0.659	0.084	0.084	0.084	0.66	0.662	0.663	0.67	0.071	0.071	0.074	read:412 Read#3	2,4-Diaminotoluene
C	0.069	0.654	0.14	0.13	0.133	0.66	0.66	0.659	0.662	0.069	0.069	0.069	read:412 Read#3	1-Ethyl-3-methylimidazolium chloride
D	0.069	0.659	0.252	0.252	0.259	0.659	0.665	0.663	0.665	0.069	0.072	0.069	read:412 Read#3	1-Butyl-3-methylimidazolium chloride
E	0.069	0.652	0.399	0.395	0.405	0.658	0.658	0.662	0.662	0.069	0.069	0.07	read:412 Read#3	2,4,5-Trichlorophenoxyacetic acid
F	0.068	0.654	0.509	0.514	0.518	0.66	0.661	0.667	0.665	0.069	0.07	0.07	read:412 Read#3	1-Butyl-1-methylpyrrolidium chloride
G	0.069	0.658	0.572	0.57	0.587	2.037	2.084	2.414	1.772	0.493	0.466	0.424	read:412 Read#3	1-Hydroxy-4-(p-toluidino) anthraquinone
H	0.069	0.648	0.618	0.616	0.624	0.643	0.642	0.648	0.726	0.07	0.07	0.07	read:412 Read#3	12-Bromo-1-dodecanol
50 min	1	2	3	4	5	6	7	8	9	10	11	12
A	0.069	0.683	0.644	0.648	0.648	0.652	0.651	0.651	0.654	0.07	0.072	0.071	read:412 Read#4
B	0.068	0.658	0.083	0.083	0.082	0.658	0.661	0.661	0.667	0.072	0.072	0.076	read:412 Read#4	2,4-Diaminotoluene
C	0.07	0.652	0.112	0.099	0.1	0.658	0.659	0.659	0.66	0.071	0.07	0.071	read:412 Read#4	1-Ethyl-3-methylimidazolium chloride
D	0.07	0.658	0.19	0.189	0.194	0.657	0.665	0.662	0.664	0.071	0.074	0.071	read:412 Read#4	1-Butyl-3-methylimidazolium chloride
E	0.07	0.652	0.343	0.337	0.347	0.657	0.658	0.661	0.66	0.07	0.07	0.072	read:412 Read#4	2,4,5-Trichlorophenoxyacetic acid
F	0.069	0.653	0.473	0.476	0.481	0.658	0.66	0.666	0.663	0.071	0.071	0.071	read:412 Read#4	1-Butyl-1-methylpyrrolidium chloride
G	0.069	0.657	0.551	0.548	0.565	2.023	2.088	2.41	1.771	0.498	0.47	0.428	read:412 Read#4	1-Hydroxy-4-(p-toluidino) anthraquinone
H	0.07	0.647	0.608	0.605	0.613	0.636	0.633	0.64	0.728	0.071	0.071	0.071	read:412 Read#4	12-Bromo-1-dodecanol

## Sheet: 2019-3-12
Bubble	1	2	3	4	5	6	7	8	9	10	11	12						NBT EASA - Study Information
A	0.066	0.065	0.068	0.065	0.065	0.066	0.065	0.065	0.065	0.067	0.066	0.066	Bubble:680							Laboratory:	CPSC/NIST
B	0.065	0.065	0.065	0.065	0.065	0.066	0.066	0.07	0.066	0.066	0.067	0.067	Bubble:680	Camphorquinone				Study Name / Number:
C	0.065	0.065	0.064	0.065	0.065	0.065	0.065	0.066	0.065	0.065	0.067	0.066	Bubble:680	4-Methylcyclohexanemethanol				Study Date:	2019-03-12
D	0.065	0.068	0.065	0.065	0.065	0.064	0.065	0.066	0.065	0.065	0.066	0.066	Bubble:680	Atrazine				Probe - Abs or Flour:	NBT
E	0.066	0.065	0.064	0.065	0.067	0.065	0.065	0.065	0.065	0.065	0.065	0.065	Bubble:680	Ammonium Thiosulfate				Analytical Wavelength:	412 nm
F	0.065	0.066	0.065	0.064	0.065	0.067	0.067	0.068	0.067	0.067	0.067	0.067	Bubble:680	cis-Bixin				Analyst:	John Gordon
G	0.065	0.065	0.065	0.064	0.064	0.065	0.065	0.065	0.065	0.066	0.067	0.065	Bubble:680	Clarithromycin
H	0.066	0.065	0.064	0.065	0.064	0.065	0.065	0.066	0.066	0.07	0.066	0.066	Bubble:680	5-Amino-o-cresol				Compounds
																			Name	Concentration Tested (mg/mL, mM, etc.)
5 min	1	2	3	4	5	6	7	8	9	10	11	12						1	Camphorquinone	10 mM
A	0.07	0.651	0.64	0.659	0.655	0.653	0.655	0.659	0.662	0.072	0.07	0.071	read:412 Read#1					2	4-Methylcyclohexanemethanol	10 mM
B	0.07	0.67	0.368	0.405	0.394	0.671	0.674	0.681	0.679	0.081	0.082	0.082	read:412 Read#1	Camphorquinone				3	Atrazine	10 mM
C	0.071	0.667	0.502	0.521	0.514	0.667	0.67	0.672	0.675	0.07	0.072	0.071	read:412 Read#1	4-Methylcyclohexanemethanol				4	Ammonium Thiosulfate	10 mM
D	0.07	0.673	0.573	0.589	0.584	0.667	0.673	0.684	0.675	0.071	0.071	0.071	read:412 Read#1	Atrazine				5	cis-Bixin	10 mM
E	0.072	0.665	0.618	0.627	0.629	0.671	0.669	0.673	0.675	0.07	0.07	0.07	read:412 Read#1	Ammonium Thiosulfate				6	Clarithromycin	10 mM
F	0.07	0.67	0.644	0.653	0.644	1.774	1.744	1.759	1.791	1.181	1.183	1.186	read:412 Read#1	cis-Bixin				7	5-Amino-o-cresol	10 mM
G	0.07	0.667	0.655	0.662	0.658	0.661	0.67	0.674	0.676	0.071	0.072	0.07	read:412 Read#1	Clarithromycin
H	0.072	0.664	0.661	0.668	0.668	0.677	0.679	0.693	0.686	0.083	0.084	0.084	read:412 Read#1	5-Amino-o-cresol				Study Notes:
20 min	1	2	3	4	5	6	7	8	9	10	11	12
A	0.068	0.646	0.639	0.652	0.647	0.648	0.649	0.653	0.656	0.069	0.068	0.068	read:412 Read#2
B	0.068	0.666	0.106	0.128	0.11	0.664	0.666	0.674	0.669	0.078	0.079	0.079	read:412 Read#2	Camphorquinone
C	0.069	0.663	0.227	0.25	0.229	0.663	0.665	0.666	0.669	0.068	0.069	0.068	read:412 Read#2	4-Methylcyclohexanemethanol
D	0.068	0.669	0.368	0.386	0.368	0.666	0.669	0.67	0.672	0.068	0.068	0.069	read:412 Read#2	Atrazine
E	0.07	0.66	0.489	0.503	0.496	0.668	0.665	0.669	0.67	0.067	0.067	0.068	read:412 Read#2	Ammonium Thiosulfate
F	0.068	0.667	0.569	0.581	0.565	1.731	1.707	1.719	1.75	1.189	1.19	1.2	read:412 Read#2	cis-Bixin
G	0.069	0.663	0.613	0.619	0.613	0.656	0.665	0.668	0.671	0.069	0.07	0.068	read:412 Read#2	Clarithromycin				Analyst:		Date:
H	0.07	0.661	0.636	0.644	0.641	0.659	0.66	0.672	0.662	0.081	0.081	0.082	read:412 Read#2	5-Amino-o-cresol
35 min	1	2	3	4	5	6	7	8	9	10	11	12
A	0.068	0.646	0.64	0.65	0.644	0.646	0.648	0.651	0.654	0.069	0.068	0.069	read:412 Read#3					Reviewer:		Date:
B	0.068	0.665	0.083	0.092	0.083	0.66	0.661	0.669	0.664	0.079	0.08	0.081	read:412 Read#3	Camphorquinone
C	0.069	0.661	0.13	0.145	0.13	0.661	0.663	0.664	0.667	0.068	0.069	0.069	read:412 Read#3	4-Methylcyclohexanemethanol
D	0.068	0.67	0.253	0.268	0.25	0.665	0.667	0.668	0.669	0.069	0.069	0.07	read:412 Read#3	Atrazine
E	0.071	0.659	0.402	0.417	0.408	0.666	0.662	0.667	0.669	0.068	0.068	0.069	read:412 Read#3	Ammonium Thiosulfate
F	0.069	0.665	0.514	0.526	0.509	1.702	1.682	1.682	1.723	1.197	1.193	1.206	read:412 Read#3	cis-Bixin
G	0.069	0.662	0.582	0.588	0.581	0.655	0.662	0.666	0.669	0.069	0.07	0.069	read:412 Read#3	Clarithromycin
H	0.071	0.661	0.619	0.626	0.623	0.642	0.642	0.652	0.646	0.081	0.082	0.083	read:412 Read#3	5-Amino-o-cresol
50 min	1	2	3	4	5	6	7	8	9	10	11	12
A	0.069	0.645	0.641	0.649	0.643	0.645	0.646	0.65	0.654	0.07	0.068	0.07	read:412 Read#4
B	0.07	0.667	0.084	0.089	0.083	0.658	0.66	0.668	0.663	0.081	0.082	0.084	read:412 Read#4	Camphorquinone
C	0.071	0.662	0.099	0.107	0.099	0.661	0.663	0.665	0.668	0.071	0.072	0.073	read:412 Read#4	4-Methylcyclohexanemethanol
D	0.07	0.674	0.191	0.202	0.186	0.666	0.667	0.669	0.669	0.071	0.072	0.073	read:412 Read#4	Atrazine
E	0.073	0.659	0.345	0.359	0.351	0.667	0.663	0.667	0.67	0.07	0.071	0.072	read:412 Read#4	Ammonium Thiosulfate
F	0.071	0.666	0.477	0.488	0.472	1.681	1.663	1.662	1.702	1.202	1.203	1.214	read:412 Read#4	cis-Bixin
G	0.072	0.663	0.561	0.567	0.561	0.656	0.663	0.666	0.67	0.071	0.073	0.072	read:412 Read#4	Clarithromycin
H	0.074	0.662	0.609	0.614	0.612	0.628	0.626	0.632	0.631	0.083	0.084	0.085	read:412 Read#4	5-Amino-o-cresol

## Sheet: 2019-3-19
Bubble	1	2	3	4	5	6	7	8	9	10	11	12									NBT EASA - Study Information
A	0.065	0.065	0.065	0.065	0.066	0.065	0.065	0.066	0.065	0.066	0.065	0.066	Bubble:680										Laboratory:	CPSC/NIST
B	0.067	0.065	0.065	0.068	0.066	0.065	0.066	0.066	0.067	0.066	0.067	0.066	Bubble:680	trans-p-Hydroxycinnamic acid							Study Name / Number:
C	0.066	0.065	0.065	0.065	0.065	0.065	0.065	0.065	0.065	0.065	0.065	0.065	Bubble:680	Tetramethylthiurammonosulfide				(Yellow)			Study Date:	2019-03-19
D	0.07	0.065	0.066	0.065	0.065	0.065	0.065	0.068	0.066	0.064	0.066	0.067	Bubble:680	Triphenyl phosphate							Probe - Abs or Flour:	NBT
E	0.066	0.064	0.065	0.065	0.065	0.067	0.065	0.065	0.066	0.067	0.065	0.066	Bubble:680	Tetraethylthiuramdisulfide							Analytical Wavelength:	412 nm
F	0.065	0.065	0.065	0.065	0.065	0.066	0.065	0.066	0.066	0.066	0.065	0.067	Bubble:680	Trimethylolpropane triacrylate							Analyst:	John Gordon
G	0.065	0.065	0.067	0.065	0.066	0.078	0.077	0.078	0.077	0.076	0.077	0.077	Bubble:680	Zinc diethyldithiocarbamate				(White Precipitate)
H	0.065	0.068	0.065	0.065	0.065	0.065	0.065	0.065	0.066	0.066	0.068	0.066	Bubble:680	Dicyclohexylcarbodiimide							Compounds
																						Name	Concentration Tested (mg/mL, mM, etc.)
5 min	1	2	3	4	5	6	7	8	9	10	11	12									1	trans-p-Hydroxycinnamic acid	10 mM
A	0.07	0.656	0.657	0.67	0.665	0.674	0.675	0.673	0.677	0.07	0.07	0.071	read:412 Read#1								2	Tetramethylthiurammonosulfide	10 mM
B	0.072	0.672	0.37	0.411	0.402	0.675	0.681	0.685	0.703	0.074	0.075	0.074	read:412 Read#1	trans-p-Hydroxycinnamic acid							3	Triphenyl phosphate	10 mM
C	0.071	0.67	0.502	0.522	0.521	0.397	0.384	0.408	0.4	0.167	0.17	0.167	read:412 Read#1	Tetramethylthiuram monosulfide				(Yellow)			4	Tetraethylthiuramdisulfide	10 mM
D	0.075	0.67	0.577	0.595	0.59	0.686	0.679	0.688	0.686	0.07	0.071	0.071	read:412 Read#1	Triphenyl phosphate							5	Trimethylolpropane triacrylate	10 mM
E	0.071	0.667	0.623	0.634	0.635	0.081	0.079	0.079	0.079	0.075	0.072	0.074	read:412 Read#1	Tetraethylthiuram disulfide							6	Zinc diethyldithiocarbamate	10 mM
F	0.07	0.671	0.65	0.658	0.656	0.672	0.677	0.674	0.682	0.071	0.07	0.072	read:412 Read#1	Trimethylolpropane triacrylate							7	Dicyclohexylcarbodiimide	10 mM
G	0.07	0.668	0.662	0.668	0.667	0.81	0.824	0.82	0.82	0.108	0.11	0.108	read:412 Read#1	Zinc diethyldithiocarbamate				(White Precipitate)
H	0.07	0.67	0.665	0.675	0.674	0.662	0.667	0.67	0.684	0.071	0.074	0.071	read:412 Read#1	Dicyclohexylcarbodiimide							Study Notes:
20 min	1	2	3	4	5	6	7	8	9	10	11	12
A	0.068	0.652	0.654	0.663	0.661	0.669	0.669	0.666	0.669	0.068	0.067	0.068	read:412 Read#2
B	0.07	0.667	0.105	0.146	0.115	0.67	0.676	0.68	0.696	0.071	0.072	0.072	read:412 Read#2	trans-p-Hydroxycinnamic acid
C	0.069	0.664	0.22	0.242	0.231	0.354	0.343	0.359	0.354	0.165	0.168	0.165	read:412 Read#2	Tetramethylthiuram monosulfide				(Yellow)
D	0.073	0.665	0.364	0.39	0.375	0.681	0.676	0.682	0.681	0.068	0.069	0.069	read:412 Read#2	Triphenyl phosphate
E	0.069	0.662	0.493	0.507	0.498	0.079	0.076	0.076	0.077	0.073	0.07	0.072	read:412 Read#2	Tetraethylthiuram disulfide
F	0.068	0.667	0.572	0.583	0.577	0.665	0.669	0.666	0.673	0.069	0.069	0.07	read:412 Read#2	Trimethylolpropane triacrylate
G	0.068	0.666	0.619	0.626	0.622	0.813	0.826	0.822	0.821	0.137	0.137	0.132	read:412 Read#2	Zinc diethyldithiocarbamate				(White Precipitate)			Analyst:		Date:
H	0.068	0.667	0.64	0.648	0.648	0.636	0.641	0.643	0.647	0.069	0.072	0.069	read:412 Read#2	Dicyclohexylcarbodiimide
35 min	1	2	3	4	5	6	7	8	9	10	11	12
A	0.068	0.65	0.654	0.661	0.66	0.668	0.668	0.664	0.667	0.068	0.068	0.068	read:412 Read#3								Reviewer:		Date:
B	0.07	0.666	0.082	0.116	0.085	0.669	0.674	0.677	0.691	0.072	0.073	0.073	read:412 Read#3	trans-p-Hydroxycinnamic acid
C	0.069	0.661	0.125	0.138	0.131	0.347	0.34	0.35	0.35	0.166	0.168	0.166	read:412 Read#3	Tetramethylthiuram monosulfide				(Yellow)
D	0.075	0.664	0.247	0.271	0.255	0.68	0.674	0.68	0.679	0.068	0.069	0.07	read:412 Read#3	Triphenyl phosphate
E	0.071	0.661	0.406	0.417	0.406	0.079	0.077	0.077	0.077	0.073	0.071	0.072	read:412 Read#3	Tetraethylthiuram disulfide
F	0.068	0.666	0.515	0.528	0.519	0.659	0.664	0.662	0.667	0.069	0.069	0.07	read:412 Read#3	Trimethylolpropane triacrylate
G	0.069	0.665	0.588	0.595	0.59	0.813	0.826	0.823	0.822	0.167	0.172	0.164	read:412 Read#3	Zinc diethyldithiocarbamate				(White Precipitate)
H	0.069	0.668	0.623	0.63	0.63	0.629	0.635	0.636	0.638	0.069	0.072	0.07	read:412 Read#3	Dicyclohexylcarbodiimide
50 min	1	2	3	4	5	6	7	8	9	10	11	12
A	0.069	0.65	0.655	0.662	0.661	0.669	0.669	0.665	0.668	0.069	0.069	0.07	read:412 Read#4
B	0.07	0.666	0.083	0.12	0.085	0.67	0.674	0.677	0.679	0.075	0.076	0.076	read:412 Read#4	trans-p-Hydroxycinnamic acid
C	0.07	0.66	0.097	0.103	0.1	0.346	0.341	0.349	0.352	0.168	0.171	0.169	read:412 Read#4	Tetramethylthiuram monosulfide				(Yellow)
D	0.08	0.665	0.185	0.203	0.19	0.68	0.675	0.681	0.679	0.07	0.07	0.073	read:412 Read#4	Triphenyl phosphate
E	0.075	0.663	0.349	0.358	0.346	0.082	0.079	0.079	0.078	0.074	0.073	0.072	read:412 Read#4	Tetraethylthiuram disulfide
F	0.07	0.666	0.477	0.49	0.48	0.655	0.66	0.657	0.662	0.072	0.071	0.07	read:412 Read#4	Trimethylolpropane triacrylate
G	0.071	0.665	0.568	0.574	0.57	0.814	0.819	0.821	0.831	0.195	0.201	0.19	read:412 Read#4	Zinc diethyldithiocarbamate				(White Precipitate)
H	0.071	0.669	0.612	0.617	0.62	0.628	0.635	0.635	0.637	0.07	0.074	0.073	read:412 Read#4	Dicyclohexylcarbodiimide

## Sheet: 2019-3-22
Bubble	1	2	3	4	5	6	7	8	9	10	11	12										NBT EASA - Study Information
A	0.066	0.065	0.066	0.066	0.07	0.066	0.067	0.065	0.065	0.082	0.066	0.068	Bubble:680											Laboratory:	CPSC/NIST
B	0.065	0.066	0.066	0.071	0.067	0.066	0.068	0.068	0.067	0.066	0.066	0.066	Bubble:680	o-Cresol								Study Name / Number:
C	0.066	0.065	0.065	0.066	0.066	0.069	0.069	0.067	0.068	0.077	0.076	0.078	Bubble:680	Pyrogallol				turned brown with SS/probe				Study Date:	2019-03-22
D	0.065	0.065	0.065	0.065	0.065	0.066	0.066	0.066	0.065	0.066	0.066	0.068	Bubble:680	p,p'-Biphenol								Probe - Abs or Flour:	NBT
E	0.065	0.066	0.067	0.065	0.066	0.066	0.066	0.067	0.068	0.066	0.065	0.066	Bubble:680	Sodium metasilicate				prec in TC vial				Analytical Wavelength:	412 nm
F	0.07	0.066	0.065	0.065	0.065	0.072	0.073	0.076	0.071	0.068	0.068	0.068	Bubble:680	Palladium di(4-oxapent-2-en-2-oate)								Analyst:	John Gordon
G	0.066	0.066	0.067	0.065	0.065	0.066	0.066	0.067	0.066	0.067	0.066	0.065	Bubble:680	Sodium octyl sulfate				prec in TC vial
H	0.066	0.065	0.065	0.066	0.066	0.066	0.066	0.066	0.067	0.066	0.065	0.066	Bubble:680	Potassium dicyanoaurate								Compounds
																							Name	Concentration Tested (mg/mL, mM, etc.)
5 min	1	2	3	4	5	6	7	8	9	10	11	12										1	o-Cresol	10 mM
A	0.07	0.635	0.643	0.644	0.64	0.646	0.648	0.654	0.653	0.087	0.07	0.072	read:412 Read#1									2	Pyrogallol	10 mM
B	0.071	0.651	0.355	0.369	0.38	0.654	0.658	0.664	0.663	0.071	0.071	0.071	read:412 Read#1	o-Cresol								3	p,p'-Biphenol	10 mM
C	0.071	0.65	0.485	0.498	0.499	0.601	0.604	0.614	0.624	0.195	0.191	0.214	read:412 Read#1	Pyrogallol				turned brown with SS/probe				4	Sodium metasilicate	10 mM
D	0.071	0.651	0.556	0.565	0.571	0.657	0.657	0.66	0.664	0.071	0.071	0.073	read:412 Read#1	p,p'-Biphenol								5	Palladium di(4-oxapent-2-en-2-oate)	10 mM
E	0.071	0.65	0.605	0.61	0.614	0.656	0.657	0.662	0.67	0.071	0.07	0.07	read:412 Read#1	Sodium metasilicate				prec in TC vial				6	Sodium octyl sulfate	10 mM
F	0.076	0.652	0.628	0.634	0.636	0.687	0.687	0.685	0.667	0.205	0.206	0.208	read:412 Read#1	Palladium di(4-oxapent-2-en-2-oate)								7	Potassium dicyanoaurate	10 mM
G	0.071	0.65	0.64	0.644	0.647	0.655	0.661	0.663	0.66	0.075	0.071	0.071	read:412 Read#1	Sodium octyl sulfate				prec in TC vial
H	0.072	0.645	0.643	0.648	0.653	0.647	0.652	0.653	0.655	0.071	0.071	0.071	read:412 Read#1	Potassium dicyanoaurate								Study Notes:
20 min	1	2	3	4	5	6	7	8	9	10	11	12
A	0.068	0.632	0.639	0.64	0.636	0.642	0.642	0.647	0.646	0.084	0.068	0.07	read:412 Read#2
B	0.068	0.647	0.104	0.11	0.108	0.65	0.654	0.659	0.657	0.069	0.069	0.068	read:412 Read#2	o-Cresol
C	0.069	0.644	0.211	0.221	0.215	0.254	0.248	0.229	0.22	0.416	0.421	0.481	read:412 Read#2	Pyrogallol				turned brown with SS/probe
D	0.069	0.646	0.348	0.354	0.36	0.654	0.653	0.656	0.659	0.068	0.069	0.07	read:412 Read#2	p,p'-Biphenol
E	0.069	0.645	0.478	0.485	0.486	0.652	0.652	0.658	0.663	0.068	0.068	0.068	read:412 Read#2	Sodium metasilicate				prec in TC vial
F	0.073	0.647	0.554	0.56	0.562	0.681	0.676	0.724	0.704	0.206	0.207	0.209	read:412 Read#2	Palladium di(4-oxapent-2-en-2-oate)
G	0.069	0.646	0.598	0.601	0.605	0.65	0.651	0.656	0.652	0.077	0.069	0.068	read:412 Read#2	Sodium octyl sulfate				prec in TC vial				Analyst:		Date:
H	0.07	0.642	0.619	0.625	0.629	0.648	0.652	0.653	0.653	0.068	0.068	0.069	read:412 Read#2	Potassium dicyanoaurate
35 min	1	2	3	4	5	6	7	8	9	10	11	12
A	0.069	0.631	0.639	0.639	0.636	0.641	0.64	0.646	0.644	0.085	0.068	0.07	read:412 Read#3									Reviewer:		Date:
B	0.069	0.646	0.083	0.089	0.084	0.648	0.653	0.657	0.654	0.07	0.069	0.07	read:412 Read#3	o-Cresol
C	0.071	0.643	0.122	0.127	0.123	0.574	0.569	0.558	0.555	0.643	0.653	0.704	read:412 Read#3	Pyrogallol				turned brown with SS/probe
D	0.069	0.645	0.235	0.239	0.245	0.652	0.652	0.654	0.655	0.069	0.069	0.071	read:412 Read#3	p,p'-Biphenol
E	0.07	0.644	0.393	0.4	0.4	0.651	0.65	0.655	0.658	0.068	0.068	0.069	read:412 Read#3	Sodium metasilicate				prec in TC vial
F	0.077	0.647	0.502	0.507	0.508	0.694	0.696	0.676	0.644	0.208	0.21	0.211	read:412 Read#3	Palladium di(4-oxapent-2-en-2-oate)
G	0.07	0.645	0.569	0.57	0.574	0.647	0.65	0.653	0.649	0.077	0.069	0.069	read:412 Read#3	Sodium octyl sulfate				prec in TC vial
H	0.071	0.642	0.603	0.61	0.613	0.65	0.651	0.654	0.654	0.069	0.069	0.07	read:412 Read#3	Potassium dicyanoaurate
50 min	1	2	3	4	5	6	7	8	9	10	11	12
A	0.07	0.632	0.64	0.64	0.636	0.641	0.641	0.647	0.644	0.085	0.069	0.071	read:412 Read#4
B	0.071	0.648	0.085	0.09	0.086	0.649	0.654	0.657	0.655	0.072	0.072	0.073	read:412 Read#4	o-Cresol
C	0.073	0.644	0.096	0.099	0.097	0.809	0.803	0.798	0.798	0.834	0.843	0.88	read:412 Read#4	Pyrogallol				turned brown with SS/probe
D	0.072	0.647	0.175	0.179	0.183	0.653	0.653	0.654	0.655	0.071	0.072	0.074	read:412 Read#4	p,p'-Biphenol
E	0.072	0.646	0.339	0.345	0.344	0.652	0.651	0.656	0.66	0.071	0.071	0.072	read:412 Read#4	Sodium metasilicate				prec in TC vial
F	0.085	0.652	0.469	0.472	0.47	0.644	0.669	0.687	0.662	0.211	0.214	0.215	read:412 Read#4	Palladium di(4-oxapent-2-en-2-oate)
G	0.074	0.648	0.556	0.55	0.553	0.646	0.65	0.652	0.649	0.077	0.072	0.071	read:412 Read#4	Sodium octyl sulfate				prec in TC vial
H	0.075	0.644	0.594	0.601	0.604	0.652	0.654	0.656	0.656	0.072	0.071	0.074	read:412 Read#4	Potassium dicyanoaurate

## Sheet: 2019-3-25
Bubble	1	2	3	4	5	6	7	8	9	10	11	12								NBT EASA - Study Information
A	0.067	0.068	0.067	0.067	0.067	0.066	0.066	0.067	0.067	0.067	0.067	0.067	Bubble:680									Laboratory:	CPSC/NIST
B	0.067	0.067	0.068	0.067	0.066	0.066	0.069	0.067	0.068	0.068	0.068	0.067	Bubble:680	Isophorone diisocyanate						Study Name / Number:
C	0.072	0.066	0.066	0.066	0.066	0.067	0.068	0.068	0.067	0.068	0.069	0.068	Bubble:680	o-Benzyl-p-chlorophenol			slight color tinge			Study Date:	2019-03-25
D	0.068	0.066	0.069	0.07	0.072	0.067	0.067	0.068	0.066	0.067	0.068	0.067	Bubble:680	Fluconazole						Probe - Abs or Flour:	NBT
E	0.067	0.066	0.066	0.066	0.069	0.067	0.066	0.066	0.066	0.066	0.07	0.068	Bubble:680	Heptachlor						Analytical Wavelength:	412 nm
F	0.066	0.066	0.066	0.066	0.065	0.066	0.067	0.067	0.066	0.067	0.069	0.066	Bubble:680	Methyl salicylate						Analyst:	John Gordon
G	0.066	0.067	0.065	0.066	0.065	0.066	0.066	0.068	0.066	0.067	0.066	0.067	Bubble:680	Ethylene thiourea
H	0.066	0.067	0.066	0.065	0.066	0.108	0.11	0.107	0.108	0.115	0.11	0.114	Bubble:680	N,N-diethyl-m-aminophenol			redish brown solution			Compounds
																					Name	Concentration Tested (mg/mL, mM, etc.)
5 min	1	2	3	4	5	6	7	8	9	10	11	12								1	Isophorone diisocyanate	10 mM
A	0.072	0.662	0.665	0.67	0.672	0.672	0.672	0.675	0.681	0.072	0.072	0.072	read:412 Read#1							2	o-Benzyl-p-chlorophenol	10 mM
B	0.073	0.664	0.355	0.388	0.397	0.355	0.342	0.336	0.337	0.073	0.073	0.072	read:412 Read#1	Isophorone diisocyanate						3	Fluconazole	10 mM
C	0.078	0.663	0.485	0.499	0.514	0.652	0.651	0.652	0.652	0.075	0.079	0.075	read:412 Read#1	o-Benzyl-p-chlorophenol			slight color tinge			4	Heptachlor	10 mM
D	0.073	0.649	0.554	0.568	0.576	0.657	0.656	0.655	0.652	0.072	0.073	0.072	read:412 Read#1	Fluconazole						5	Methyl salicylate	10 mM
E	0.072	0.657	0.61	0.614	0.627	0.665	0.66	0.66	0.661	0.071	0.075	0.073	read:412 Read#1	Heptachlor						6	Ethylene thiourea	10 mM
F	0.071	0.661	0.647	0.639	0.649	0.669	0.668	0.665	0.667	0.072	0.074	0.071	read:412 Read#1	Methyl salicylate						7	N,N-diethyl-m-aminophenol	10 mM
G	0.071	0.662	0.646	0.649	0.656	0.666	0.671	0.673	0.666	0.072	0.071	0.072	read:412 Read#1	Ethylene thiourea
H	0.071	0.656	0.649	0.653	0.658	0.807	0.814	0.809	0.815	0.23	0.22	0.229	read:412 Read#1	N,N-diethyl-m-aminophenol			redish brown solution			Study Notes:
20 min	1	2	3	4	5	6	7	8	9	10	11	12
A	0.07	0.659	0.662	0.666	0.668	0.667	0.668	0.669	0.673	0.069	0.069	0.069	read:412 Read#2
B	0.07	0.661	0.104	0.117	0.114	0.407	0.404	0.4	0.401	0.07	0.07	0.069	read:412 Read#2	Isophorone diisocyanate
C	0.075	0.658	0.204	0.215	0.227	0.637	0.636	0.637	0.637	0.071	0.073	0.072	read:412 Read#2	o-Benzyl-p-chlorophenol			slight color tinge
D	0.071	0.644	0.349	0.361	0.369	0.652	0.652	0.653	0.647	0.07	0.07	0.069	read:412 Read#2	Fluconazole
E	0.07	0.652	0.48	0.483	0.495	0.656	0.657	0.657	0.657	0.069	0.072	0.07	read:412 Read#2	Heptachlor
F	0.068	0.655	0.569	0.563	0.576	0.661	0.664	0.661	0.663	0.07	0.071	0.068	read:412 Read#2	Methyl salicylate
G	0.069	0.658	0.602	0.606	0.615	0.659	0.667	0.67	0.662	0.069	0.068	0.069	read:412 Read#2	Ethylene thiourea						Analyst:		Date:
H	0.069	0.655	0.626	0.63	0.634	0.771	0.779	0.775	0.78	0.233	0.224	0.232	read:412 Read#2	N,N-diethyl-m-aminophenol			redish brown solution
35 min	1	2	3	4	5	6	7	8	9	10	11	12
A	0.07	0.659	0.662	0.664	0.666	0.666	0.667	0.668	0.672	0.07	0.069	0.07	read:412 Read#3							Reviewer:		Date:
B	0.071	0.662	0.085	0.086	0.085	0.432	0.433	0.431	0.43	0.071	0.071	0.071	read:412 Read#3	Isophorone diisocyanate
C	0.077	0.658	0.117	0.123	0.13	0.624	0.624	0.626	0.625	0.071	0.073	0.073	read:412 Read#3	o-Benzyl-p-chlorophenol			slight color tinge
D	0.071	0.644	0.239	0.248	0.255	0.648	0.651	0.651	0.645	0.07	0.071	0.07	read:412 Read#3	Fluconazole
E	0.071	0.651	0.393	0.396	0.408	0.651	0.655	0.655	0.655	0.069	0.073	0.071	read:412 Read#3	Heptachlor
F	0.069	0.655	0.513	0.508	0.523	0.657	0.662	0.66	0.661	0.071	0.071	0.069	read:412 Read#3	Methyl salicylate
G	0.07	0.658	0.572	0.575	0.585	0.657	0.665	0.668	0.66	0.07	0.069	0.07	read:412 Read#3	Ethylene thiourea
H	0.072	0.656	0.61	0.614	0.619	0.724	0.73	0.727	0.732	0.237	0.228	0.237	read:412 Read#3	N,N-diethyl-m-aminophenol			redish brown solution
50 min	1	2	3	4	5	6	7	8	9	10	11	12
A	0.071	0.66	0.663	0.665	0.667	0.666	0.669	0.669	0.673	0.071	0.07	0.071	read:412 Read#4
B	0.072	0.666	0.086	0.086	0.086	0.453	0.458	0.454	0.454	0.073	0.074	0.074	read:412 Read#4	Isophorone diisocyanate
C	0.081	0.66	0.094	0.097	0.102	0.615	0.615	0.616	0.616	0.072	0.076	0.075	read:412 Read#4	o-Benzyl-p-chlorophenol			slight color tinge
D	0.073	0.645	0.184	0.191	0.196	0.649	0.652	0.651	0.645	0.072	0.073	0.073	read:412 Read#4	Fluconazole
E	0.073	0.653	0.336	0.338	0.355	0.651	0.656	0.656	0.655	0.071	0.075	0.072	read:412 Read#4	Heptachlor
F	0.071	0.656	0.477	0.471	0.488	0.657	0.663	0.661	0.661	0.073	0.072	0.07	read:412 Read#4	Methyl salicylate
G	0.073	0.659	0.553	0.556	0.567	0.657	0.666	0.669	0.66	0.072	0.071	0.072	read:412 Read#4	Ethylene thiourea
H	0.077	0.657	0.6	0.605	0.61	0.675	0.68	0.678	0.681	0.241	0.234	0.242	read:412 Read#4	N,N-diethyl-m-aminophenol			redish brown solution

## Sheet: 2019-3-29
Bubble	1	2	3	4	5	6	7	8	9	10	11	12						NBT EASA - Study Information
A	0.069	0.066	0.067	0.066	0.066	0.071	0.066	0.068	0.066	0.067	0.068	0.067	Bubble:680							Laboratory:	CPSC/NIST
B	0.066	0.067	0.067	0.067	0.067	0.067	0.066	0.067	0.071	0.067	0.069	0.067	Bubble:680	Triethanolamine				Study Name / Number:
C	0.067	0.066	0.065	0.066	0.066	0.067	0.068	0.067	0.067	0.068	0.067	0.068	Bubble:680	Tri-n-octylphospine oxide				Study Date:	2019-03-29
D	0.068	0.066	0.066	0.066	0.068	0.067	0.068	0.066	0.067	0.067	0.069	0.068	Bubble:680	Pentaerythritol triacrylate				Probe - Abs or Flour:	NBT
E	0.069	0.066	0.065	0.065	0.066	0.067	0.066	0.066	0.067	0.067	0.071	0.068	Bubble:680	2,3-Butanedione				Analytical Wavelength:	412 nm
F	0.068	0.071	0.066	0.065	0.067	0.067	0.067	0.067	0.069	0.067	0.067	0.068	Bubble:680	Azithromycin				Analyst:	John Gordon
G	0.066	0.065	0.065	0.066	0.068	0.068	0.067	0.067	0.067	0.069	0.067	0.069	Bubble:680	Benzethonium chloride
H	0.065	0.066	0.069	0.066	0.067	0.066	0.066	0.066	0.066	0.067	0.067	0.067	Bubble:680	Chlorpyrifos				Compounds
																			Name	Concentration Tested (mg/mL, mM, etc.)
5 min	1	2	3	4	5	6	7	8	9	10	11	12						1	Triethanolamine	10 mM
A	0.074	0.638	0.643	0.649	0.645	0.649	0.655	0.653	0.652	0.072	0.072	0.072	read:412 Read#1					2	Tri-n-octylphospine oxide	10 mM
B	0.071	0.644	0.357	0.381	0.377	0.645	0.65	0.651	0.651	0.072	0.074	0.071	read:412 Read#1	Triethanolamine				3	Pentaerythritol triacrylate	10 mM
C	0.072	0.642	0.475	0.492	0.494	0.631	0.638	0.633	0.632	0.074	0.073	0.073	read:412 Read#1	Tri-n-octylphospine oxide				4	2,3-Butanedione	10 mM
D	0.073	0.63	0.542	0.55	0.556	0.62	0.638	0.626	0.625	0.073	0.075	0.073	read:412 Read#1	Pentaerythritol triacrylate				5	Azithromycin	10 mM
E	0.074	0.639	0.598	0.603	0.607	0.638	0.642	0.639	0.641	0.083	0.095	0.085	read:412 Read#1	2,3-Butanedione				6	Benzethonium chloride	10 mM
F	0.073	0.653	0.622	0.628	0.634	0.646	0.655	0.65	0.65	0.073	0.073	0.074	read:412 Read#1	Azithromycin				7	Chlorpyrifos	10 mM
G	0.071	0.641	0.63	0.637	0.644	0.644	0.647	0.646	0.654	0.075	0.072	0.074	read:412 Read#1	Benzethonium chloride
H	0.071	0.637	0.64	0.64	0.642	0.644	0.646	0.65	0.646	0.072	0.072	0.073	read:412 Read#1	Chlorpyrifos				Study Notes:
20 min	1	2	3	4	5	6	7	8	9	10	11	12
A	0.071	0.632	0.637	0.644	0.64	0.647	0.649	0.648	0.645	0.069	0.07	0.07	read:412 Read#2
B	0.069	0.638	0.106	0.118	0.108	0.642	0.646	0.649	0.648	0.07	0.072	0.069	read:412 Read#2	Triethanolamine
C	0.07	0.637	0.204	0.221	0.216	0.625	0.632	0.628	0.628	0.071	0.07	0.07	read:412 Read#2	Tri-n-octylphospine oxide
D	0.071	0.625	0.337	0.355	0.352	0.612	0.624	0.613	0.61	0.07	0.072	0.071	read:412 Read#2	Pentaerythritol triacrylate
E	0.072	0.634	0.477	0.479	0.481	0.633	0.636	0.633	0.633	0.081	0.094	0.083	read:412 Read#2	2,3-Butanedione
F	0.071	0.648	0.549	0.554	0.563	0.643	0.648	0.646	0.645	0.07	0.07	0.072	read:412 Read#2	Azithromycin
G	0.069	0.636	0.587	0.592	0.602	0.64	0.641	0.642	0.645	0.071	0.069	0.071	read:412 Read#2	Benzethonium chloride				Analyst:		Date:
H	0.069	0.634	0.617	0.616	0.618	0.637	0.637	0.644	0.639	0.07	0.07	0.07	read:412 Read#2	Chlorpyrifos
35 min	1	2	3	4	5	6	7	8	9	10	11	12
A	0.072	0.631	0.638	0.641	0.639	0.645	0.647	0.647	0.645	0.07	0.07	0.071	read:412 Read#3					Reviewer:		Date:
B	0.069	0.637	0.084	0.086	0.084	0.641	0.644	0.648	0.647	0.07	0.072	0.07	read:412 Read#3	Triethanolamine
C	0.071	0.637	0.118	0.127	0.124	0.624	0.628	0.627	0.627	0.071	0.071	0.071	read:412 Read#3	Tri-n-octylphospine oxide
D	0.072	0.624	0.226	0.244	0.24	0.602	0.612	0.603	0.599	0.07	0.073	0.072	read:412 Read#3	Pentaerythritol triacrylate
E	0.073	0.634	0.396	0.394	0.397	0.63	0.631	0.629	0.629	0.081	0.096	0.084	read:412 Read#3	2,3-Butanedione
F	0.073	0.649	0.496	0.5	0.51	0.642	0.643	0.644	0.644	0.07	0.071	0.073	read:412 Read#3	Azithromycin
G	0.07	0.636	0.558	0.561	0.571	0.64	0.637	0.641	0.64	0.072	0.07	0.074	read:412 Read#3	Benzethonium chloride
H	0.07	0.634	0.602	0.599	0.602	0.633	0.633	0.642	0.636	0.07	0.071	0.072	read:412 Read#3	Chlorpyrifos
50 min	1	2	3	4	5	6	7	8	9	10	11	12
A	0.073	0.632	0.638	0.64	0.639	0.645	0.646	0.647	0.645	0.07	0.071	0.072	read:412 Read#4
B	0.07	0.637	0.084	0.085	0.084	0.641	0.643	0.649	0.648	0.073	0.075	0.072	read:412 Read#4	Triethanolamine
C	0.074	0.64	0.094	0.098	0.097	0.625	0.626	0.628	0.627	0.073	0.073	0.074	read:412 Read#4	Tri-n-octylphospine oxide
D	0.075	0.625	0.168	0.182	0.18	0.593	0.604	0.595	0.591	0.073	0.075	0.074	read:412 Read#4	Pentaerythritol triacrylate
E	0.076	0.635	0.342	0.338	0.341	0.63	0.628	0.627	0.627	0.084	0.098	0.087	read:412 Read#4	2,3-Butanedione
F	0.077	0.653	0.461	0.462	0.473	0.642	0.641	0.644	0.645	0.073	0.073	0.075	read:412 Read#4	Azithromycin
G	0.072	0.637	0.539	0.54	0.551	0.64	0.636	0.642	0.641	0.074	0.072	0.079	read:412 Read#4	Benzethonium chloride
H	0.072	0.635	0.596	0.588	0.591	0.632	0.63	0.641	0.636	0.072	0.073	0.074	read:412 Read#4	Chlorpyrifos

## Sheet: 2019-4-1
Bubble	1	2	3	4	5	6	7	8	9	10	11	12							NBT EASA - Study Information
A	0.067	0.067	0.068	0.068	0.067	0.067	0.067	0.067	0.067	0.067	0.069	0.069	Bubble:680								Laboratory:	CPSC/NIST
B	0.066	0.067	0.066	0.07	0.067	0.067	0.066	0.066	0.067	0.069	0.07	0.077	Bubble:680	Iso-E Super					Study Name / Number:
C	0.067	0.066	0.066	0.067	0.066	0.127	0.142	0.231	0.121	0.1	0.112	0.128	Bubble:680	Annatto					Study Date:	2019-04-01
D	0.085	0.065	0.066	0.067	0.065	0.067	0.066	0.066	0.066	0.068	0.067	0.067	Bubble:680	EMPTY					Probe - Abs or Flour:	NBT
E	0.069	0.066	0.067	0.068	0.066	0.071	0.071	0.071	0.074	0.073	0.073	0.074	Bubble:680	1 mM N,N-Diethyl-m-aminophenol					Analytical Wavelength:	412 nm
F	0.068	0.066	0.066	0.066	0.068	0.066	0.066	0.066	0.066	0.067	0.069	0.07	Bubble:680	0.1 mM N,N-Diethyl-m-aminophenol					Analyst:	John Gordon
G	0.066	0.065	0.069	0.065	0.066	0.066	0.066	0.065	0.066	0.065	0.065	0.066	Bubble:680	1 mM Tetramethylthiurammonosulfide
H	0.067	0.066	0.066	0.066	0.068	0.067	0.066	0.068	0.066	0.066	0.068	0.069	Bubble:680	0.1 mM Tetramethylthiurammonosulfide					Compounds
																				Name	Concentration Tested (mg/mL, mM, etc.)
5 min	1	2	3	4	5	6	7	8	9	10	11	12							1	Iso-E Super	10 mM
A	0.072	0.67	0.682	0.681	0.674	0.682	0.682	0.689	0.681	0.071	0.074	0.074	read:412 Read#1						2	Annatto	10 mM
B	0.071	0.683	0.404	0.388	0.398	0.68	0.679	0.69	0.683	0.074	0.075	0.084	read:412 Read#1	Iso-E Super					3	EMPTY
C	0.072	0.683	0.519	0.521	0.528	3.599	3.158	3.953	2.962	3.494	OVRFLW	OVRFLW	read:412 Read#1	Annatto					4	1 mM N,N-Diethyl-m-aminophenol	1 mM
D	0.092	0.679	0.591	0.599	0.597	0.691	0.689	0.691	0.69	0.073	0.072	0.072	read:412 Read#1	EMPTY					5	0.1 mM N,N-Diethyl-m-aminophenol	0.1 mM
E	0.074	0.683	0.633	0.641	0.643	0.701	0.703	0.704	0.708	0.091	0.091	0.092	read:412 Read#1	1 mM N,N-Diethyl-m-aminophenol					6	1 mM Tetramethylthiurammonosulfide	1 mM
F	0.074	0.683	0.657	0.658	0.669	0.686	0.692	0.692	0.692	0.073	0.076	0.077	read:412 Read#1	0.1 mM N,N-Diethyl-m-aminophenol					7	0.1 mM Tetramethylthiurammonosulfide	0.1 mM
G	0.072	0.678	0.67	0.67	0.675	0.632	0.638	0.632	0.638	0.08	0.08	0.081	read:412 Read#1	1 mM Tetramethylthiurammonosulfide
H	0.072	0.679	0.672	0.673	0.683	0.677	0.684	0.687	0.683	0.073	0.074	0.075	read:412 Read#1	0.1 mM Tetramethylthiurammonosulfide					Study Notes:
20 min	1	2	3	4	5	6	7	8	9	10	11	12
A	0.069	0.666	0.674	0.674	0.669	0.675	0.675	0.679	0.675	0.069	0.072	0.071	read:412 Read#2
B	0.069	0.678	0.132	0.113	0.112	0.674	0.674	0.682	0.676	0.072	0.072	0.077	read:412 Read#2	Iso-E Super
C	0.07	0.677	0.239	0.233	0.235	OVRFLW	OVRFLW	OVRFLW	OVRFLW	3.501	OVRFLW	OVRFLW	read:412 Read#2	Annatto
D	0.099	0.674	0.386	0.391	0.381	0.687	0.686	0.688	0.687	0.07	0.069	0.069	read:412 Read#2	EMPTY
E	0.071	0.677	0.502	0.507	0.507	0.692	0.693	0.694	0.697	0.088	0.089	0.089	read:412 Read#2	1 mM N,N-Diethyl-m-aminophenol
F	0.071	0.678	0.58	0.585	0.592	0.68	0.685	0.684	0.684	0.071	0.073	0.074	read:412 Read#2	0.1 mM N,N-Diethyl-m-aminophenol
G	0.069	0.674	0.628	0.628	0.632	0.627	0.632	0.628	0.63	0.077	0.077	0.078	read:412 Read#2	1 mM Tetramethylthiurammonosulfide					Analyst:		Date:
H	0.069	0.675	0.646	0.649	0.658	0.674	0.68	0.683	0.678	0.071	0.072	0.072	read:412 Read#2	0.1 mM Tetramethylthiurammonosulfide
35 min	1	2	3	4	5	6	7	8	9	10	11	12
A	0.068	0.666	0.673	0.673	0.668	0.675	0.674	0.676	0.674	0.068	0.072	0.071	read:412 Read#3						Reviewer:		Date:
B	0.069	0.678	0.088	0.088	0.085	0.671	0.671	0.677	0.672	0.072	0.073	0.077	read:412 Read#3	Iso-E Super
C	0.07	0.676	0.136	0.132	0.133	OVRFLW	OVRFLW	OVRFLW	OVRFLW	3.502	OVRFLW	OVRFLW	read:412 Read#3	Annatto
D	0.109	0.673	0.266	0.272	0.26	0.686	0.685	0.687	0.686	0.07	0.069	0.069	read:412 Read#3	EMPTY
E	0.071	0.675	0.412	0.416	0.416	0.684	0.685	0.686	0.689	0.088	0.089	0.089	read:412 Read#3	1 mM N,N-Diethyl-m-aminophenol
F	0.071	0.677	0.522	0.532	0.536	0.676	0.677	0.679	0.679	0.071	0.073	0.075	read:412 Read#3	0.1 mM N,N-Diethyl-m-aminophenol
G	0.069	0.673	0.597	0.597	0.6	0.625	0.628	0.626	0.627	0.077	0.077	0.079	read:412 Read#3	1 mM Tetramethylthiurammonosulfide
H	0.069	0.674	0.629	0.632	0.641	0.672	0.678	0.682	0.675	0.071	0.072	0.072	read:412 Read#3	0.1 mM Tetramethylthiurammonosulfide
50 min	1	2	3	4	5	6	7	8	9	10	11	12
A	0.068	0.667	0.673	0.672	0.669	0.675	0.674	0.676	0.674	0.068	0.072	0.071	read:412 Read#4
B	0.069	0.679	0.084	0.086	0.084	0.67	0.67	0.675	0.67	0.074	0.075	0.079	read:412 Read#4	Iso-E Super
C	0.07	0.677	0.101	0.1	0.1	OVRFLW	3.664	3.55	OVRFLW	3.506	OVRFLW	OVRFLW	read:412 Read#4	Annatto
D	0.117	0.673	0.198	0.204	0.193	0.686	0.685	0.687	0.686	0.071	0.07	0.068	read:412 Read#4	EMPTY
E	0.073	0.675	0.353	0.356	0.356	0.678	0.678	0.679	0.683	0.09	0.089	0.089	read:412 Read#4	1 mM N,N-Diethyl-m-aminophenol
F	0.072	0.678	0.483	0.496	0.497	0.673	0.673	0.676	0.676	0.072	0.073	0.076	read:412 Read#4	0.1 mM N,N-Diethyl-m-aminophenol
G	0.069	0.672	0.576	0.576	0.579	0.623	0.625	0.626	0.627	0.078	0.078	0.08	read:412 Read#4	1 mM Tetramethylthiurammonosulfide
H	0.068	0.672	0.616	0.621	0.63	0.671	0.676	0.682	0.674	0.072	0.073	0.072	read:412 Read#4	0.1 mM Tetramethylthiurammonosulfide

## Sheet: 2019-4-5
Bubble	1	2	3	4	5	6	7	8	9	10	11	12									NBT EASA - Study Information
A	0.066	0.066	0.077	0.068	0.066	0.067	0.066	0.069	0.066	0.113	0.069	0.068	Bubble:680										Laboratory:	CPSC/NIST
B	0.068	0.066	0.067	0.068	0.066	0.066	0.066	0.067	0.068	0.067	0.068	0.067	Bubble:680	10mM, Sodium octyl sulfate (in SS)							Study Name / Number:
C	0.066	0.065	0.08	0.066	0.067	0.066	0.066	0.066	0.068	0.068	0.067	0.066	Bubble:680	1mM, Sodium metasilicate (in PB)							Study Date:	2019-04-05
D	0.067	0.067	0.069	0.071	0.069	0.114	0.116	0.107	0.118	0.125	0.12	0.12	Bubble:680	1mM, 1-Hydroxy-4-(p-toluidino) anthraquinone (in SS)							Probe - Abs or Flour:	NBT
E	0.066	0.066	0.067	0.066	0.067	0.072	0.072	0.073	0.077	0.073	0.079	0.075	Bubble:680	0.1mM, 1-Hydroxy-4-(p-toluidino) anthraquinone (in SS)							Analytical Wavelength:	412 nm
F	0.068	0.066	0.066	0.069	0.066	0.075	0.073	0.074	0.074	0.073	0.071	0.071	Bubble:680	1mM, Annatto (in SS)							Analyst:	John Gordon
G	0.066	0.064	0.064	0.065	0.066	0.066	0.067	0.067	0.067	0.069	0.068	0.067	Bubble:680	0.1mM, Annatto (in SS)
H	0.065	0.064	0.065	0.065	0.065	0.066	0.066	0.066	0.069	0.067	0.066	0.066	Bubble:680	EMPTY							Compounds
																						Name	Concentration Tested (mg/mL, mM, etc.)
5 min	1	2	3	4	5	6	7	8	9	10	11	12									1	10mM, Sodium octyl sulfate (in SS)	10 mM
A	0.071	0.678	0.693	0.681	0.678	0.684	0.682	0.689	0.684	0.093	0.074	0.073	read:412 Read#1								2	1mM, Sodium metasilicate (in PB)	10 mM
B	0.074	0.681	0.366	0.38	0.385	0.689	0.69	0.703	0.691	0.071	0.073	0.072	read:412 Read#1	10mM, Sodium octyl sulfate (in SS)							3	1mM, 1-Hydroxy-4-(p-toluidino) anthraquinone (in SS)	10 mM
C	0.071	0.678	0.515	0.509	0.517	0.697	0.694	0.7	0.699	0.072	0.072	0.072	read:412 Read#1	1mM, Sodium metasilicate (in PB)							4	0.1mM, 1-Hydroxy-4-(p-toluidino) anthraquinone (in SS)	10 mM
D	0.072	0.67	0.571	0.58	0.581	0.718	0.722	0.717	0.725	0.125	0.121	0.122	read:412 Read#1	1mM, 1-Hydroxy-4-(p-toluidino) anthraquinone (in SS)							5	1mM, Annatto (in SS)	10 mM
E	0.071	0.676	0.624	0.627	0.635	0.693	0.693	0.698	0.702	0.078	0.084	0.08	read:412 Read#1	0.1mM, 1-Hydroxy-4-(p-toluidino) anthraquinone (in SS)							6	0.1mM, Annatto (in SS)	10 mM
F	0.073	0.679	0.65	0.658	0.662	1.347	1.341	1.349	1.339	0.714	0.709	0.705	read:412 Read#1	1mM, Annatto (in SS)							7	EMPTY	10 mM
G	0.072	0.676	0.658	0.666	0.67	0.752	0.753	0.754	0.753	0.136	0.135	0.134	read:412 Read#1	0.1mM, Annatto (in SS)
H	0.07	0.674	0.664	0.671	0.675	0.677	0.678	0.68	0.682	0.072	0.072	0.071	read:412 Read#1	EMPTY							Study Notes:
20 min	1	2	3	4	5	6	7	8	9	10	11	12
A	0.071	0.674	0.715	0.676	0.673	0.68	0.676	0.685	0.68	0.084	0.071	0.071	read:412 Read#2
B	0.072	0.677	0.105	0.108	0.107	0.685	0.689	0.692	0.687	0.069	0.07	0.069	read:412 Read#2	10mM, Sodium octyl sulfate (in SS)
C	0.069	0.675	0.229	0.219	0.226	0.691	0.69	0.695	0.695	0.069	0.069	0.069	read:412 Read#2	1mM, Sodium metasilicate (in PB)
D	0.069	0.667	0.365	0.368	0.373	0.717	0.721	0.714	0.723	0.13	0.124	0.122	read:412 Read#2	1mM, 1-Hydroxy-4-(p-toluidino) anthraquinone (in SS)
E	0.069	0.671	0.493	0.495	0.507	0.69	0.689	0.694	0.697	0.076	0.08	0.077	read:412 Read#2	0.1mM, 1-Hydroxy-4-(p-toluidino) anthraquinone (in SS)
F	0.072	0.676	0.574	0.581	0.586	1.342	1.339	1.344	1.348	0.713	0.711	0.706	read:412 Read#2	1mM, Annatto (in SS)
G	0.07	0.673	0.616	0.621	0.628	0.748	0.748	0.749	0.748	0.134	0.132	0.132	read:412 Read#2	0.1mM, Annatto (in SS)							Analyst:		Date:
H	0.07	0.67	0.64	0.646	0.651	0.675	0.675	0.677	0.679	0.069	0.069	0.069	read:412 Read#2	EMPTY
35 min	1	2	3	4	5	6	7	8	9	10	11	12
A	0.075	0.674	0.729	0.675	0.672	0.679	0.675	0.684	0.68	0.069	0.071	0.071	read:412 Read#3								Reviewer:		Date:
B	0.074	0.677	0.084	0.086	0.084	0.684	0.685	0.692	0.686	0.069	0.07	0.07	read:412 Read#3	10mM, Sodium octyl sulfate (in SS)
C	0.069	0.672	0.14	0.124	0.129	0.69	0.688	0.693	0.694	0.069	0.069	0.069	read:412 Read#3	1mM, Sodium metasilicate (in PB)
D	0.07	0.667	0.25	0.252	0.257	0.716	0.719	0.712	0.722	0.131	0.126	0.121	read:412 Read#3	1mM, 1-Hydroxy-4-(p-toluidino) anthraquinone (in SS)
E	0.069	0.67	0.404	0.406	0.421	0.689	0.688	0.693	0.696	0.075	0.081	0.077	read:412 Read#3	0.1mM, 1-Hydroxy-4-(p-toluidino) anthraquinone (in SS)
F	0.072	0.676	0.519	0.527	0.531	1.338	1.336	1.343	1.344	0.711	0.705	0.706	read:412 Read#3	1mM, Annatto (in SS)
G	0.071	0.675	0.585	0.589	0.599	0.746	0.746	0.747	0.746	0.134	0.132	0.133	read:412 Read#3	0.1mM, Annatto (in SS)
H	0.07	0.669	0.624	0.629	0.634	0.675	0.675	0.677	0.678	0.069	0.069	0.069	read:412 Read#3	EMPTY
50 min	1	2	3	4	5	6	7	8	9	10	11	12
A	0.076	0.675	0.739	0.676	0.672	0.68	0.676	0.683	0.681	0.07	0.073	0.072	read:412 Read#4
B	0.076	0.678	0.086	0.086	0.085	0.684	0.685	0.693	0.687	0.07	0.071	0.071	read:412 Read#4	10mM, Sodium octyl sulfate (in SS)
C	0.07	0.673	0.122	0.097	0.1	0.69	0.688	0.689	0.695	0.069	0.07	0.069	read:412 Read#4	1mM, Sodium metasilicate (in PB)
D	0.071	0.668	0.189	0.188	0.191	0.717	0.72	0.713	0.723	0.131	0.127	0.123	read:412 Read#4	1mM, 1-Hydroxy-4-(p-toluidino) anthraquinone (in SS)
E	0.07	0.671	0.345	0.348	0.365	0.69	0.689	0.693	0.697	0.076	0.084	0.078	read:412 Read#4	0.1mM, 1-Hydroxy-4-(p-toluidino) anthraquinone (in SS)
F	0.072	0.677	0.484	0.493	0.495	1.336	1.334	1.337	1.341	0.709	0.704	0.706	read:412 Read#4	1mM, Annatto (in SS)
G	0.071	0.678	0.566	0.568	0.579	0.746	0.746	0.747	0.746	0.135	0.134	0.134	read:412 Read#4	0.1mM, Annatto (in SS)
H	0.07	0.67	0.614	0.618	0.623	0.676	0.676	0.678	0.678	0.07	0.07	0.07	read:412 Read#4	EMPTY

## Sheet: 2019-4-12
Bubble	1	2	3	4	5	6	7	8	9	10	11	12							NBT EASA - Study Information
A	0.067	0.078	0.066	0.066	0.066	0.067	0.066	0.067	0.066	0.066	0.068	0.066	Bubble:680								Laboratory:	CPSC/NIST
B	0.066	0.066	0.071	0.066	0.067	0.066	0.066	0.066	0.066	0.074	0.067	0.07	Bubble:680	1mM, p,p'-Biphenol					Study Name / Number:
C	0.067	0.068	0.068	0.066	0.066	0.066	0.066	0.069	0.066	0.066	0.066	0.069	Bubble:680	0.1mM, p,p'-Biphenol					Study Date:	2019-04-12
D	0.065	0.066	0.066	0.066	0.066	0.066	0.067	0.066	0.067	0.068	0.069	0.067	Bubble:680	1mM, 2-Methyl-4H,3,1-benzoxazin-4-one					Probe - Abs or Flour:	NBT
E	0.066	0.067	0.069	0.068	0.066	0.066	0.067	0.066	0.065	0.065	0.067	0.067	Bubble:680	0.1mM, 2-Methyl-4H,3,1-benzoxazin-4-one					Analytical Wavelength:	412 nm
F	0.065	0.065	0.065	0.066	0.065	0.066	0.066	0.066	0.066	0.066	0.067	0.067	Bubble:680	1mM, 5-Amino-o-cresol					Analyst:	John Gordon
G	0.065	0.065	0.065	0.067	0.065	0.066	0.065	0.066	0.066	0.066	0.067	0.066	Bubble:680	0.1mM, 5-Amino-o-cresol
H	0.066	0.066	0.065	0.065	0.065	0.065	0.065	0.066	0.066	0.067	0.067	0.067	Bubble:680	10mM, Trimethylolpropane triacrylate					Compounds
																				Name	Concentration Tested (mg/mL, mM, etc.)
5 min	1	2	3	4	5	6	7	8	9	10	11	12							1	1mM, p,p'-Biphenol	10 mM
A	0.072	0.687	0.666	0.681	0.679	0.685	0.679	0.682	0.685	0.071	0.073	0.071	read:412 Read#1						2	0.1mM, p,p'-Biphenol	10 mM
B	0.071	0.675	0.348	0.339	0.344	0.677	0.676	0.671	0.671	0.081	0.073	0.076	read:412 Read#1	1mM, p,p'-Biphenol					3	1mM, 2-Methyl-4H,3,1-benzoxazin-4-one	10 mM
C	0.072	0.679	0.477	0.475	0.497	0.676	0.68	0.675	0.674	0.071	0.071	0.074	read:412 Read#1	0.1mM, p,p'-Biphenol					4	0.1mM, 2-Methyl-4H,3,1-benzoxazin-4-one	10 mM
D	0.071	0.666	0.545	0.557	0.566	0.666	0.666	0.681	0.667	0.073	0.075	0.072	read:412 Read#1	1mM, 2-Methyl-4H,3,1-benzoxazin-4-one					5	1mM, 5-Amino-o-cresol	10 mM
E	0.071	0.673	0.607	0.615	0.624	0.671	0.681	0.672	0.673	0.071	0.072	0.072	read:412 Read#1	0.1mM, 2-Methyl-4H,3,1-benzoxazin-4-one					6	0.1mM, 5-Amino-o-cresol	10 mM
F	0.071	0.671	0.635	0.642	0.647	0.678	0.674	0.677	0.678	0.073	0.073	0.073	read:412 Read#1	1mM, 5-Amino-o-cresol					7	10mM, Trimethylolpropane triacrylate	10 mM
G	0.071	0.669	0.656	0.656	0.66	0.675	0.673	0.671	0.678	0.071	0.072	0.072	read:412 Read#1	0.1mM, 5-Amino-o-cresol
H	0.072	0.67	0.654	0.656	0.661	0.668	0.673	0.667	0.671	0.073	0.073	0.073	read:412 Read#1	10mM, Trimethylolpropane triacrylate					Study Notes:
20 min	1	2	3	4	5	6	7	8	9	10	11	12
A	0.069	0.71	0.662	0.676	0.673	0.678	0.674	0.676	0.678	0.068	0.07	0.069	read:412 Read#2
B	0.069	0.669	0.114	0.094	0.093	0.674	0.673	0.668	0.669	0.078	0.07	0.073	read:412 Read#2	1mM, p,p'-Biphenol
C	0.07	0.673	0.192	0.182	0.196	0.672	0.674	0.672	0.671	0.068	0.068	0.072	read:412 Read#2	0.1mM, p,p'-Biphenol
D	0.068	0.66	0.314	0.317	0.329	0.663	0.663	0.678	0.665	0.071	0.072	0.07	read:412 Read#2	1mM, 2-Methyl-4H,3,1-benzoxazin-4-one
E	0.069	0.667	0.451	0.458	0.479	0.667	0.675	0.67	0.669	0.068	0.069	0.069	read:412 Read#2	0.1mM, 2-Methyl-4H,3,1-benzoxazin-4-one
F	0.069	0.666	0.543	0.55	0.562	0.674	0.67	0.672	0.672	0.07	0.07	0.07	read:412 Read#2	1mM, 5-Amino-o-cresol
G	0.069	0.665	0.6	0.6	0.609	0.67	0.668	0.669	0.673	0.068	0.069	0.069	read:412 Read#2	0.1mM, 5-Amino-o-cresol					Analyst:		Date:
H	0.069	0.666	0.621	0.624	0.63	0.66	0.659	0.661	0.663	0.071	0.07	0.07	read:412 Read#2	10mM, Trimethylolpropane triacrylate
35 min	1	2	3	4	5	6	7	8	9	10	11	12
A	0.07	0.724	0.66	0.674	0.673	0.676	0.673	0.675	0.678	0.068	0.071	0.07	read:412 Read#3						Reviewer:		Date:
B	0.07	0.669	0.104	0.083	0.083	0.673	0.67	0.667	0.669	0.078	0.07	0.076	read:412 Read#3	1mM, p,p'-Biphenol
C	0.071	0.672	0.113	0.106	0.112	0.671	0.673	0.671	0.672	0.069	0.069	0.076	read:412 Read#3	0.1mM, p,p'-Biphenol
D	0.069	0.659	0.202	0.201	0.211	0.662	0.662	0.671	0.664	0.071	0.073	0.071	read:412 Read#3	1mM, 2-Methyl-4H,3,1-benzoxazin-4-one
E	0.07	0.665	0.35	0.357	0.385	0.666	0.667	0.668	0.667	0.068	0.07	0.071	read:412 Read#3	0.1mM, 2-Methyl-4H,3,1-benzoxazin-4-one
F	0.07	0.664	0.479	0.485	0.501	0.672	0.667	0.67	0.668	0.07	0.071	0.072	read:412 Read#3	1mM, 5-Amino-o-cresol
G	0.07	0.664	0.562	0.562	0.574	0.668	0.666	0.667	0.67	0.069	0.07	0.07	read:412 Read#3	0.1mM, 5-Amino-o-cresol
H	0.071	0.666	0.6	0.603	0.611	0.654	0.654	0.656	0.656	0.072	0.071	0.072	read:412 Read#3	10mM, Trimethylolpropane triacrylate
50 min	1	2	3	4	5	6	7	8	9	10	11	12
A	0.07	0.733	0.661	0.674	0.672	0.676	0.674	0.676	0.679	0.07	0.072	0.072	read:412 Read#4
B	0.071	0.67	0.108	0.085	0.085	0.675	0.668	0.668	0.671	0.081	0.072	0.084	read:412 Read#4	1mM, p,p'-Biphenol
C	0.073	0.673	0.097	0.09	0.092	0.672	0.674	0.672	0.673	0.072	0.072	0.085	read:412 Read#4	0.1mM, p,p'-Biphenol
D	0.07	0.66	0.149	0.145	0.153	0.665	0.664	0.672	0.665	0.073	0.076	0.075	read:412 Read#4	1mM, 2-Methyl-4H,3,1-benzoxazin-4-one
E	0.071	0.664	0.287	0.294	0.324	0.667	0.668	0.668	0.668	0.07	0.073	0.075	read:412 Read#4	0.1mM, 2-Methyl-4H,3,1-benzoxazin-4-one
F	0.072	0.665	0.437	0.442	0.46	0.672	0.666	0.669	0.667	0.07	0.074	0.075	read:412 Read#4	1mM, 5-Amino-o-cresol
G	0.072	0.665	0.536	0.536	0.551	0.668	0.666	0.667	0.67	0.07	0.073	0.073	read:412 Read#4	0.1mM, 5-Amino-o-cresol
H	0.073	0.667	0.588	0.59	0.6	0.65	0.651	0.653	0.651	0.074	0.074	0.075	read:412 Read#4	10mM, Trimethylolpropane triacrylate

[truncated: 11 more sheets: 2019-4-15, 2019-4-29, 2019-5-9, 2019-5-14, 2019-5-31, 2019-6-3, 2021-4-6, 2021-4-7, 2021-4-12, 2021-4-13, 2021-4-15]
