# Supplementary material for: Development of a 96-Well Electrophilic Allergen Screening Assay for Skin Sensitization Using a Measurement Science Approach
Source: Toxics. 2022 May 17;10(5):257. doi: 10.3390/toxics10050257 (PMC9147637; doi:10.3390/toxics10050257)
Supplement: Supplementary file 1 [file toxics-10-00257-s001.zip › Raw Data for PDA Absorbance.xlsx]

## Sheet: 2019-3-7
Bubble	1	2	3	4	5	6	7	8	9	10	11	12						PDA Absorbance EASA - Study Information
A	0.066	0.065	0.085	0.066	0.065	0.066	0.066	0.065	0.065	0.066	0.066	0.067	Bubble:680
B	0.08	0.065	0.065	0.065	0.065	0.105	0.103	0.104	0.103	0.102	0.1	0.103	Bubble:680	4-Chloro-o-phenylenediamine				Study Name / Number:
C	0.066	0.065	0.064	0.065	0.065	0.066	0.067	0.065	0.066	0.066	0.066	0.066	Bubble:680	4'-Hydroxychalcone				Study Date:	2019-03-07
D	0.065	0.065	0.065	0.065	0.065	0.065	0.065	0.065	0.065	0.066	0.066	0.066	Bubble:680	2,4-Dichloronitrobenzene				Probe - Abs or Flour:	PDA Absorbance Assay
E	0.065	0.065	0.065	0.065	0.065	0.065	0.066	0.066	0.065	0.066	0.065	0.066	Bubble:680	2-Methyl-4H,3,1-benzoxazin-4-one				Analytical Wavelength:	324 nm
F	0.065	0.064	0.066	0.065	0.065	0.065	0.065	0.074	0.065	0.065	0.066	0.065	Bubble:680	2-Mercaptobenzothiazole				Analyst:	John Gordon
G	0.065	0.065	0.065	0.065	0.065	0.065	0.066	0.166	0.066	0.065	0.065	0.066	Bubble:680	2-Methoxy-4-nitroaniline
H	0.065	0.065	0.07	0.065	0.065	0.066	0.067	0.066	0.067	0.067	0.067	0.067	Bubble:680	2-Amino-6-chloro-4-nitrophenol				Compounds
																			Name	Concentration Tested (mg/mL, mM, etc.)
5 min	1	2	3	4	5	6	7	8	9	10	11	12						1	4-Chloro-o-phenylenediamine	10mM
A	0.083	0.305	0.328	0.302	0.305	0.309	0.311	0.295	0.313	0.082	0.084	0.084	read:324 Read#1					2	4'-Hydroxychalcone	10mM
B	0.1	0.312	0.086	0.086	0.086	1.3	1.261	1.269	1.251	0.994	0.977	1.035	read:324 Read#1	4-Chloro-o-phenylenediamine				3	2,4-Dichloronitrobenzene	10mM
C	0.083	0.314	0.107	0.107	0.115	OVRFLW	OVRFLW	OVRFLW	OVRFLW	OVRFLW	OVRFLW	OVRFLW	read:324 Read#1	4'-Hydroxychalcone				4	2-Methyl-4H,3,1-benzoxazin-4-one	10mM
D	0.083	0.314	0.195	0.197	0.201	1.236	1.214	1.201	1.216	0.978	0.955	0.971	read:324 Read#1	2,4-Dichloronitrobenzene				5	2-Mercaptobenzothiazole	10mM
E	0.083	0.313	0.25	0.252	0.255	0.679	0.671	0.673	0.674	0.43	0.431	0.443	read:324 Read#1	2-Methyl-4H,3,1-benzoxazin-4-one				6	2-Methoxy-4-nitroaniline	10mM
F	0.083	0.314	0.282	0.283	0.286	OVRFLW	OVRFLW	OVRFLW	OVRFLW	OVRFLW	OVRFLW	OVRFLW	read:324 Read#1	2-Mercaptobenzothiazole				7	2-Amino-6-chloro-4-nitrophenol	10mM
G	0.083	0.313	0.298	0.299	0.3	2.855	2.738	3.261	2.811	2.629	2.639	2.618	read:324 Read#1	2-Methoxy-4-nitroaniline
H	0.082	0.311	0.31	0.305	0.306	1.579	1.508	1.514	1.562	1.371	1.303	1.333	read:324 Read#1	2-Amino-6-chloro-4-nitrophenol				Study Notes:
20 min	1	2	3	4	5	6	7	8	9	10	11	12
A	0.081	0.294	0.355	0.292	0.295	0.298	0.3	0.285	0.302	0.08	0.081	0.082	read:324 Read#2
B	0.12	0.3	0.084	0.084	0.084	1.288	1.25	1.257	1.25	1.011	1.005	1.047	read:324 Read#2	4-Chloro-o-phenylenediamine
C	0.082	0.301	0.086	0.086	0.088	OVRFLW	OVRFLW	OVRFLW	OVRFLW	OVRFLW	OVRFLW	OVRFLW	read:324 Read#2	4'-Hydroxychalcone
D	0.081	0.301	0.169	0.169	0.169	1.231	1.219	1.21	1.221	0.995	0.978	0.994	read:324 Read#2	2,4-Dichloronitrobenzene
E	0.081	0.3	0.23	0.232	0.235	0.67	0.664	0.667	0.666	0.436	0.437	0.446	read:324 Read#2	2-Methyl-4H,3,1-benzoxazin-4-one
F	0.081	0.301	0.266	0.267	0.269	OVRFLW	OVRFLW	OVRFLW	OVRFLW	OVRFLW	OVRFLW	OVRFLW	read:324 Read#2	2-Mercaptobenzothiazole
G	0.081	0.301	0.284	0.285	0.286	2.878	2.782	3.197	2.842	2.653	2.676	2.666	read:324 Read#2	2-Methoxy-4-nitroaniline				Analyst:		Date:
H	0.08	0.302	0.304	0.294	0.294	1.567	1.517	1.521	1.563	1.359	1.303	1.313	read:324 Read#2	2-Amino-6-chloro-4-nitrophenol
35 min	1	2	3	4	5	6	7	8	9	10	11	12
A	0.081	0.293	0.372	0.29	0.292	0.295	0.298	0.282	0.299	0.081	0.082	0.082	read:324 Read#3					Reviewer:		Date:
B	0.132	0.298	0.085	0.085	0.085	1.283	1.259	1.257	1.258	1.02	1.021	1.095	read:324 Read#3	4-Chloro-o-phenylenediamine
C	0.082	0.298	0.086	0.086	0.087	OVRFLW	OVRFLW	OVRFLW	OVRFLW	OVRFLW	OVRFLW	OVRFLW	read:324 Read#3	4'-Hydroxychalcone
D	0.082	0.298	0.167	0.166	0.165	1.232	1.226	1.219	1.228	1.007	0.99	1.004	read:324 Read#3	2,4-Dichloronitrobenzene
E	0.081	0.297	0.228	0.229	0.232	0.668	0.664	0.667	0.666	0.44	0.441	0.449	read:324 Read#3	2-Methyl-4H,3,1-benzoxazin-4-one
F	0.081	0.298	0.264	0.264	0.266	OVRFLW	OVRFLW	OVRFLW	OVRFLW	OVRFLW	OVRFLW	OVRFLW	read:324 Read#3	2-Mercaptobenzothiazole
G	0.082	0.299	0.281	0.282	0.283	2.895	2.808	3.147	2.863	2.672	2.697	2.688	read:324 Read#3	2-Methoxy-4-nitroaniline
H	0.081	0.3	0.305	0.291	0.292	1.567	1.53	1.533	1.568	1.362	1.305	1.322	read:324 Read#3	2-Amino-6-chloro-4-nitrophenol
50 min	1	2	3	4	5	6	7	8	9	10	11	12
A	0.082	0.292	0.384	0.289	0.292	0.295	0.297	0.281	0.298	0.081	0.083	0.083	read:324 Read#4
B	0.139	0.297	0.086	0.086	0.087	1.264	1.257	1.288	1.264	1.022	1.018	1.089	read:324 Read#4	4-Chloro-o-phenylenediamine
C	0.083	0.298	0.087	0.087	0.088	OVRFLW	OVRFLW	OVRFLW	OVRFLW	OVRFLW	OVRFLW	OVRFLW	read:324 Read#4	4'-Hydroxychalcone
D	0.083	0.297	0.167	0.166	0.165	1.234	1.232	1.226	1.232	1.016	0.998	1.011	read:324 Read#4	2,4-Dichloronitrobenzene
E	0.082	0.297	0.228	0.229	0.231	0.667	0.665	0.669	0.667	0.443	0.445	0.45	read:324 Read#4	2-Methyl-4H,3,1-benzoxazin-4-one
F	0.083	0.298	0.264	0.264	0.265	OVRFLW	OVRFLW	OVRFLW	OVRFLW	OVRFLW	OVRFLW	OVRFLW	read:324 Read#4	2-Mercaptobenzothiazole
G	0.083	0.299	0.281	0.281	0.282	2.908	2.832	3.107	2.885	2.688	2.708	2.702	read:324 Read#4	2-Methoxy-4-nitroaniline
H	0.082	0.299	0.307	0.291	0.291	1.569	1.541	1.543	1.572	1.364	1.308	1.329	read:324 Read#4	2-Amino-6-chloro-4-nitrophenol
Curves	1	2	3	4	5	6	7	8	9	10	11	12
A													Bitmap [read:324]
B													Bitmap [read:324]	4-Chloro-o-phenylenediamine
C													Bitmap [read:324]	4'-Hydroxychalcone
D													Bitmap [read:324]	2,4-Dichloronitrobenzene
E													Bitmap [read:324]	2-Methyl-4H,3,1-benzoxazin-4-one
F													Bitmap [read:324]	2-Mercaptobenzothiazole
G													Bitmap [read:324]	2-Methoxy-4-nitroaniline
H													Bitmap [read:324]	2-Amino-6-chloro-4-nitrophenol

## Sheet: 2019-3-11
Bubble	1	2	3	4	5	6	7	8	9	10	11	12							PDA Fluorescence EASA - Study Information
A	0.066	0.066	0.066	0.066	0.066	0.066	0.067	0.067	0.066	0.071	0.067	0.067	Bubble:680								Laboratory:	CPSC / NIST
B	0.067	0.066	0.066	0.066	0.066	0.067	0.067	0.067	0.067	0.067	0.067	0.067	Bubble:680	2,4-Diaminotoluene					Study Name / Number:
C	0.066	0.066	0.066	0.067	0.066	0.066	0.067	0.068	0.067	0.067	0.067	0.068	Bubble:680	1-Ethyl-3-methylimidazolium chloride					Study Date:	2019-03-11
D	0.066	0.067	0.066	0.066	0.066	0.067	0.067	0.067	0.068	0.067	0.068	0.067	Bubble:680	1-Butyl-3-methylimidazolium chloride					Probe - Abs or Flour:	PDA Absorbance Assay
E	0.067	0.066	0.069	0.066	0.066	0.067	0.067	0.067	0.067	0.068	0.067	0.067	Bubble:680	2,4,5-Trichlorophenoxyacetic acid					Analytical Wavelength:	324 nm
F	0.067	0.066	0.066	0.066	0.066	0.067	0.067	0.067	0.067	0.067	0.067	0.067	Bubble:680	1-Butyl-1-methylpyrrolidium chloride					Analyst:	John Gordon
G	0.067	0.066	0.066	0.066	0.066	0.458	0.452	0.535	0.521	0.276	0.305	0.305	Bubble:680	1-Hydroxy-4-(p-toluidino) anthraquinone
H	0.067	0.065	0.066	0.067	0.066	0.07	0.067	0.067	0.067	0.067	0.067	0.068	Bubble:680	12-Bromo-1-dodecanol					Compounds
																				Name	Concentration Tested (mg/mL, mM, etc.)
5 min	1	2	3	4	5	6	7	8	9	10	11	12							1	2,4-Diaminotoluene	10 mM
A	0.083	0.307	0.309	0.309	0.309	0.313	0.316	0.316	0.316	0.088	0.084	0.084	read:324 Read#1						2	1-Ethyl-3-methylimidazolium chloride	10 mM
B	0.084	0.318	0.087	0.088	0.087	0.368	0.372	0.375	0.373	0.137	0.135	0.135	read:324 Read#1	2,4-Diaminotoluene					3	1-Butyl-3-methylimidazolium chloride	10 mM
C	0.083	0.317	0.092	0.097	0.093	0.319	0.325	0.327	0.326	0.086	0.086	0.086	read:324 Read#1	1-Ethyl-3-methylimidazolium chloride					4	2,4,5-Trichlorophenoxyacetic acid	10 mM
D	0.084	0.318	0.178	0.176	0.179	0.317	0.32	0.321	0.324	0.084	0.085	0.084	read:324 Read#1	1-Butyl-3-methylimidazolium chloride					5	1-Butyl-1-methylpyrrolidium chloride	10 mM
E	0.084	0.317	0.251	0.248	0.247	0.331	0.331	0.337	0.341	0.085	0.085	0.085	read:324 Read#1	2,4,5-Trichlorophenoxyacetic acid					6	1-Hydroxy-4-(p-toluidino) anthraquinone	10 mM
F	0.084	0.321	0.282	0.283	0.286	0.319	0.321	0.324	0.332	0.086	0.086	0.085	read:324 Read#1	1-Butyl-1-methylpyrrolidium chloride					7	12-Bromo-1-dodecanol	10 mM
G	0.084	0.318	0.299	0.3	0.301	0.87	0.861	0.948	0.934	0.422	0.426	0.436	read:324 Read#1	1-Hydroxy-4-(p-toluidino) anthraquinone
H	0.084	0.317	0.305	0.307	0.309	0.314	0.315	0.316	0.325	0.084	0.085	0.085	read:324 Read#1	12-Bromo-1-dodecanol					Study Notes:
20 min	1	2	3	4	5	6	7	8	9	10	11	12
A	0.081	0.292	0.294	0.294	0.293	0.297	0.299	0.3	0.299	0.087	0.081	0.081	read:324 Read#2
B	0.081	0.299	0.085	0.085	0.085	0.354	0.36	0.362	0.359	0.14	0.136	0.137	read:324 Read#2	2,4-Diaminotoluene
C	0.081	0.299	0.086	0.087	0.086	0.301	0.306	0.309	0.307	0.082	0.082	0.083	read:324 Read#2	1-Ethyl-3-methylimidazolium chloride
D	0.081	0.3	0.158	0.154	0.157	0.299	0.302	0.304	0.306	0.081	0.081	0.081	read:324 Read#2	1-Butyl-3-methylimidazolium chloride
E	0.082	0.299	0.243	0.23	0.229	0.313	0.313	0.318	0.321	0.082	0.081	0.081	read:324 Read#2	2,4,5-Trichlorophenoxyacetic acid
F	0.081	0.302	0.264	0.265	0.267	0.301	0.302	0.306	0.312	0.083	0.083	0.083	read:324 Read#2	1-Butyl-1-methylpyrrolidium chloride
G	0.082	0.3	0.281	0.284	0.283	0.828	0.822	0.91	0.891	0.411	0.41	0.427	read:324 Read#2	1-Hydroxy-4-(p-toluidino) anthraquinone					Analyst:		Date:
H	0.082	0.3	0.289	0.291	0.293	0.297	0.301	0.299	0.308	0.082	0.082	0.082	read:324 Read#2	12-Bromo-1-dodecanol
35 min	1	2	3	4	5	6	7	8	9	10	11	12
A	0.081	0.289	0.29	0.291	0.292	0.294	0.297	0.297	0.296	0.089	0.082	0.082	read:324 Read#3						Reviewer:		Date:
B	0.082	0.296	0.085	0.085	0.085	0.352	0.357	0.36	0.356	0.142	0.138	0.139	read:324 Read#3	2,4-Diaminotoluene
C	0.082	0.295	0.087	0.087	0.086	0.296	0.301	0.305	0.302	0.083	0.083	0.084	read:324 Read#3	1-Ethyl-3-methylimidazolium chloride
D	0.082	0.296	0.155	0.152	0.155	0.294	0.297	0.299	0.3	0.082	0.082	0.082	read:324 Read#3	1-Butyl-3-methylimidazolium chloride
E	0.082	0.294	0.246	0.227	0.225	0.308	0.308	0.313	0.315	0.082	0.081	0.082	read:324 Read#3	2,4,5-Trichlorophenoxyacetic acid
F	0.082	0.299	0.259	0.261	0.263	0.296	0.297	0.3	0.307	0.083	0.083	0.084	read:324 Read#3	1-Butyl-1-methylpyrrolidium chloride
G	0.083	0.297	0.277	0.28	0.28	0.817	0.813	0.908	0.865	0.416	0.42	0.438	read:324 Read#3	1-Hydroxy-4-(p-toluidino) anthraquinone
H	0.083	0.298	0.286	0.288	0.29	0.293	0.298	0.295	0.305	0.082	0.083	0.083	read:324 Read#3	12-Bromo-1-dodecanol
50 min	1	2	3	4	5	6	7	8	9	10	11	12
A	0.082	0.29	0.291	0.291	0.293	0.294	0.297	0.298	0.297	0.091	0.084	0.084	read:324 Read#4
B	0.084	0.296	0.087	0.087	0.088	0.353	0.358	0.361	0.358	0.145	0.141	0.143	read:324 Read#4	2,4-Diaminotoluene
C	0.083	0.296	0.089	0.089	0.088	0.297	0.3	0.305	0.303	0.085	0.085	0.086	read:324 Read#4	1-Ethyl-3-methylimidazolium chloride
D	0.084	0.297	0.156	0.153	0.156	0.294	0.297	0.299	0.301	0.084	0.084	0.084	read:324 Read#4	1-Butyl-3-methylimidazolium chloride
E	0.084	0.295	0.251	0.228	0.226	0.308	0.309	0.313	0.315	0.084	0.083	0.085	read:324 Read#4	2,4,5-Trichlorophenoxyacetic acid
F	0.085	0.301	0.259	0.261	0.263	0.295	0.297	0.301	0.307	0.085	0.084	0.086	read:324 Read#4	1-Butyl-1-methylpyrrolidium chloride
G	0.084	0.298	0.276	0.28	0.28	0.814	0.811	0.907	0.868	0.423	0.422	0.445	read:324 Read#4	1-Hydroxy-4-(p-toluidino) anthraquinone
H	0.084	0.298	0.286	0.289	0.29	0.293	0.295	0.294	0.305	0.083	0.084	0.085	read:324 Read#4	12-Bromo-1-dodecanol

## Sheet: 2019-3-12
Bubble	1	2	3	4	5	6	7	8	9	10	11	12						PDA Fluorescence EASA - Study Information
A	0.066	0.071	0.065	0.066	0.066	0.066	0.066	0.068	0.067	0.067	0.067	0.067	Bubble:680							Laboratory:	CPSC / NIST
B	0.066	0.066	0.065	0.066	0.066	0.067	0.066	0.067	0.07	0.067	0.068	0.067	Bubble:680	Camphorquinone				Study Name / Number:
C	0.066	0.065	0.066	0.066	0.066	0.067	0.067	0.066	0.066	0.067	0.067	0.066	Bubble:680	4-Methylcyclohexanemethanol				Study Date:	2019-03-12
D	0.078	0.066	0.069	0.065	0.066	0.066	0.067	0.066	0.066	0.066	0.067	0.07	Bubble:680	Atrazine				Probe - Abs or Flour:	PDA Absorbance Assay
E	0.065	0.065	0.065	0.065	0.065	0.066	0.066	0.067	0.067	0.066	0.066	0.066	Bubble:680	Ammonium Thiosulfate				Analytical Wavelength:	324 nm
F	0.065	0.065	0.065	0.065	0.066	0.068	0.068	0.068	0.07	0.068	0.068	0.068	Bubble:680	cis-Bixin				Analyst:	John Gordon
G	0.066	0.065	0.065	0.065	0.065	0.066	0.066	0.066	0.066	0.066	0.066	0.066	Bubble:680	Clarithromycin
H	0.065	0.064	0.065	0.065	0.066	0.066	0.067	0.066	0.066	0.066	0.066	0.066	Bubble:680	5-Amino-o-cresol				Compounds
																			Name	Concentration Tested (mg/mL, mM, etc.)
5 min	1	2	3	4	5	6	7	8	9	10	11	12						1	Camphorquinone	10 mM
A	0.083	0.316	0.308	0.309	0.311	0.312	0.311	0.313	0.316	0.084	0.084	0.085	read:324 Read#1					2	4-Methylcyclohexanemethanol	10 mM
B	0.083	0.316	0.088	0.088	0.088	0.324	0.327	0.326	0.33	0.092	0.094	0.092	read:324 Read#1	Camphorquinone				3	Atrazine	10 mM
C	0.083	0.315	0.115	0.106	0.114	0.319	0.324	0.322	0.322	0.084	0.084	0.083	read:324 Read#1	4-Methylcyclohexanemethanol				4	Ammonium Thiosulfate	10 mM
D	0.094	0.318	0.175	0.181	0.182	0.318	0.322	0.322	0.32	0.083	0.084	0.086	read:324 Read#1	Atrazine				5	cis-Bixin	10 mM
E	0.083	0.318	0.245	0.249	0.247	0.318	0.319	0.321	0.32	0.083	0.082	0.083	read:324 Read#1	Ammonium Thiosulfate				6	Clarithromycin	10 mM
F	0.083	0.317	0.282	0.282	0.282	3.187	3.212	3.235	3.339	2.96	2.958	3.067	read:324 Read#1	cis-Bixin				7	5-Amino-o-cresol	10 mM
G	0.084	0.314	0.297	0.3	0.298	0.306	0.307	0.307	0.308	0.084	0.084	0.084	read:324 Read#1	Clarithromycin
H	0.083	0.313	0.303	0.306	0.306	0.345	0.347	0.349	0.347	0.112	0.112	0.113	read:324 Read#1	5-Amino-o-cresol				Study Notes:
20 min	1	2	3	4	5	6	7	8	9	10	11	12
A	0.081	0.319	0.295	0.295	0.297	0.3	0.298	0.299	0.302	0.081	0.081	0.083	read:324 Read#2
B	0.081	0.3	0.085	0.086	0.086	0.309	0.311	0.31	0.313	0.09	0.092	0.09	read:324 Read#2	Camphorquinone
C	0.081	0.299	0.096	0.092	0.096	0.303	0.307	0.303	0.304	0.081	0.082	0.08	read:324 Read#2	4-Methylcyclohexanemethanol
D	0.092	0.302	0.158	0.162	0.162	0.302	0.305	0.306	0.303	0.081	0.081	0.085	read:324 Read#2	Atrazine
E	0.081	0.302	0.23	0.233	0.231	0.302	0.302	0.303	0.303	0.08	0.08	0.081	read:324 Read#2	Ammonium Thiosulfate
F	0.081	0.301	0.266	0.267	0.267	3.201	3.205	3.219	3.302	2.978	2.997	3.101	read:324 Read#2	cis-Bixin
G	0.082	0.298	0.282	0.285	0.283	0.291	0.292	0.291	0.292	0.082	0.081	0.081	read:324 Read#2	Clarithromycin				Analyst:		Date:
H	0.082	0.298	0.29	0.293	0.294	0.333	0.334	0.334	0.332	0.111	0.111	0.112	read:324 Read#2	5-Amino-o-cresol
35 min	1	2	3	4	5	6	7	8	9	10	11	12
A	0.082	0.325	0.292	0.293	0.294	0.297	0.296	0.297	0.3	0.081	0.082	0.084	read:324 Read#3					Reviewer:		Date:
B	0.082	0.298	0.086	0.087	0.086	0.305	0.307	0.307	0.309	0.091	0.093	0.092	read:324 Read#3	Camphorquinone
C	0.082	0.297	0.091	0.09	0.091	0.299	0.303	0.299	0.3	0.082	0.083	0.082	read:324 Read#3	4-Methylcyclohexanemethanol
D	0.093	0.299	0.156	0.159	0.16	0.298	0.301	0.301	0.299	0.082	0.082	0.086	read:324 Read#3	Atrazine
E	0.082	0.299	0.227	0.23	0.228	0.298	0.297	0.299	0.298	0.081	0.081	0.083	read:324 Read#3	Ammonium Thiosulfate
F	0.082	0.298	0.263	0.264	0.264	3.218	3.23	3.233	3.295	3.015	3.035	3.13	read:324 Read#3	cis-Bixin
G	0.083	0.296	0.279	0.283	0.28	0.288	0.288	0.287	0.289	0.083	0.083	0.083	read:324 Read#3	Clarithromycin
H	0.083	0.297	0.289	0.291	0.292	0.331	0.332	0.331	0.329	0.112	0.112	0.114	read:324 Read#3	5-Amino-o-cresol
50 min	1	2	3	4	5	6	7	8	9	10	11	12
A	0.083	0.331	0.294	0.295	0.295	0.299	0.298	0.299	0.302	0.083	0.084	0.085	read:324 Read#4
B	0.083	0.299	0.088	0.088	0.088	0.306	0.309	0.308	0.311	0.094	0.095	0.096	read:324 Read#4	Camphorquinone
C	0.084	0.298	0.093	0.093	0.091	0.301	0.305	0.301	0.302	0.086	0.085	0.085	read:324 Read#4	4-Methylcyclohexanemethanol
D	0.096	0.301	0.159	0.161	0.161	0.3	0.303	0.302	0.301	0.084	0.086	0.09	read:324 Read#4	Atrazine
E	0.083	0.302	0.23	0.232	0.23	0.3	0.298	0.301	0.3	0.084	0.085	0.089	read:324 Read#4	Ammonium Thiosulfate
F	0.083	0.3	0.264	0.265	0.265	3.242	3.24	3.25	3.309	3.036	3.07	3.147	read:324 Read#4	cis-Bixin
G	0.086	0.298	0.281	0.285	0.282	0.29	0.289	0.289	0.291	0.086	0.086	0.087	read:324 Read#4	Clarithromycin
H	0.086	0.299	0.291	0.293	0.294	0.333	0.335	0.332	0.331	0.115	0.116	0.118	read:324 Read#4	5-Amino-o-cresol

## Sheet: 2019-3-19
Bubble	1	2	3	4	5	6	7	8	9	10	11	12									PDA Fluorescence EASA - Study Information
A	0.066	0.065	0.065	0.065	0.067	0.066	0.065	0.066	0.066	0.066	0.066	0.066	Bubble:680										Laboratory:	CPSC/NIST
B	0.066	0.065	0.066	0.066	0.066	0.066	0.066	0.066	0.066	0.066	0.066	0.066	Bubble:680	trans-p-Hydroxycinnamic acid							Study Name / Number:
C	0.066	0.066	0.065	0.065	0.065	0.065	0.065	0.069	0.066	0.065	0.065	0.066	Bubble:680	Tetramethylthiuram monosulfide				(Yellow)			Study Date:	2019-03-19
D	0.066	0.066	0.072	0.068	0.066	0.066	0.066	0.066	0.076	0.066	0.066	0.066	Bubble:680	Triphenyl phosphate							Probe - Abs or Flour:	PDA Absorbance Assay
E	0.067	0.065	0.065	0.065	0.065	0.066	0.067	0.066	0.066	0.066	0.066	0.067	Bubble:680	Tetraethylthiuram disulfide							Analytical Wavelength:	324 nm
F	0.066	0.065	0.065	0.066	0.066	0.066	0.066	0.066	0.066	0.067	0.067	0.068	Bubble:680	Trimethylolpropane triacrylate							Analyst:	John Gordon
G	0.066	0.065	0.065	0.065	0.065	0.077	0.075	0.077	0.075	0.074	0.075	0.075	Bubble:680	Zinc diethyldithiocarbamate				(White Precipitate)
H	0.066	0.066	0.066	0.066	0.065	0.066	0.066	0.069	0.066	0.066	0.07	0.07	Bubble:680	Dicyclohexylcarbodiimide							Compounds
																						Name	Concentration Tested (mg/mL, mM, etc.)
5 min	1	2	3	4	5	6	7	8	9	10	11	12									1	trans-p-Hydroxycinnamic acid	10 mM
A	0.083	0.304	0.305	0.306	0.307	0.309	0.308	0.311	0.313	0.083	0.082	0.083	read:324 Read#1								2	Tetramethylthiuram monosulfide	10 mM
B	0.083	0.314	0.09	0.09	0.09	3.023	3.031	2.961	2.926	2.83	2.706	2.733	read:324 Read#1	trans-p-Hydroxycinnamic acid							3	Triphenyl phosphate	10 mM
C	0.083	0.312	0.098	0.092	0.095	2.495	2.5	2.492	2.429	2.257	2.231	2.219	read:324 Read#1	Tetramethylthiuram monosulfide				(Yellow)			4	Tetraethylthiuram disulfide	10 mM
D	0.083	0.313	0.18	0.174	0.177	0.316	0.316	0.322	0.338	0.083	0.083	0.082	read:324 Read#1	Triphenyl phosphate							5	Trimethylolpropane triacrylate	10 mM
E	0.084	0.313	0.241	0.238	0.246	0.966	0.971	0.95	0.941	0.728	0.723	0.724	read:324 Read#1	Tetraethylthiuram disulfide							6	Zinc diethyldithiocarbamate	10 mM
F	0.083	0.315	0.278	0.28	0.283	0.315	0.316	0.323	0.326	0.084	0.084	0.085	read:324 Read#1	Trimethylolpropane triacrylate							7	Dicyclohexylcarbodiimide	10 mM
G	0.083	0.313	0.294	0.294	0.297	0.457	0.451	0.456	0.457	0.213	0.219	0.21	read:324 Read#1	Zinc diethyldithiocarbamate				(White Precipitate)
H	0.084	0.308	0.303	0.303	0.306	0.311	0.31	0.321	0.32	0.083	0.086	0.087	read:324 Read#1	Dicyclohexylcarbodiimide							Study Notes:
20 min	1	2	3	4	5	6	7	8	9	10	11	12
A	0.081	0.29	0.292	0.292	0.293	0.295	0.293	0.296	0.297	0.08	0.08	0.08	read:324 Read#2
B	0.081	0.296	0.088	0.088	0.088	2.978	2.98	2.954	2.898	2.814	2.693	2.724	read:324 Read#2	trans-p-Hydroxycinnamic acid
C	0.081	0.295	0.089	0.088	0.089	2.507	2.516	2.517	2.446	2.289	2.285	2.27	read:324 Read#2	Tetramethylthiuram monosulfide				(Yellow)
D	0.081	0.296	0.18	0.158	0.16	0.3	0.3	0.304	0.32	0.08	0.081	0.08	read:324 Read#2	Triphenyl phosphate
E	0.082	0.296	0.227	0.224	0.23	0.973	0.978	0.96	0.949	0.752	0.753	0.753	read:324 Read#2	Tetraethylthiuram disulfide
F	0.081	0.298	0.263	0.265	0.267	0.299	0.298	0.305	0.307	0.081	0.081	0.109	read:324 Read#2	Trimethylolpropane triacrylate
G	0.081	0.296	0.279	0.279	0.282	0.456	0.447	0.45	0.449	0.244	0.25	0.239	read:324 Read#2	Zinc diethyldithiocarbamate				(White Precipitate)			Analyst:		Date:
H	0.082	0.294	0.289	0.29	0.292	0.297	0.295	0.307	0.305	0.081	0.084	0.085	read:324 Read#2	Dicyclohexylcarbodiimide
35 min	1	2	3	4	5	6	7	8	9	10	11	12
A	0.082	0.288	0.29	0.29	0.291	0.292	0.291	0.294	0.295	0.081	0.081	0.081	read:324 Read#3								Reviewer:		Date:
B	0.081	0.294	0.088	0.089	0.088	2.983	2.987	2.967	2.909	2.816	2.711	2.734	read:324 Read#3	trans-p-Hydroxycinnamic acid
C	0.082	0.292	0.089	0.089	0.089	2.524	2.53	2.532	2.468	2.309	2.307	2.292	read:324 Read#3	Tetramethylthiuram monosulfide				(Yellow)
D	0.082	0.293	0.186	0.155	0.158	0.295	0.296	0.299	0.315	0.081	0.081	0.081	read:324 Read#3	Triphenyl phosphate
E	0.084	0.293	0.224	0.221	0.227	0.979	0.984	0.969	0.96	0.765	0.765	0.763	read:324 Read#3	Tetraethylthiuram disulfide
F	0.082	0.294	0.259	0.262	0.263	0.294	0.293	0.3	0.301	0.082	0.082	0.117	read:324 Read#3	Trimethylolpropane triacrylate
G	0.082	0.293	0.275	0.277	0.279	0.457	0.445	0.444	0.449	0.273	0.281	0.263	read:324 Read#3	Zinc diethyldithiocarbamate				(White Precipitate)
H	0.083	0.292	0.286	0.287	0.289	0.294	0.293	0.304	0.301	0.082	0.085	0.086	read:324 Read#3	Dicyclohexylcarbodiimide
50 min	1	2	3	4	5	6	7	8	9	10	11	12
A	0.083	0.29	0.291	0.292	0.291	0.294	0.293	0.295	0.297	0.082	0.082	0.083	read:324 Read#4
B	0.083	0.295	0.091	0.091	0.09	2.996	2.997	2.98	2.935	2.831	2.727	2.756	read:324 Read#4	trans-p-Hydroxycinnamic acid
C	0.084	0.294	0.091	0.091	0.092	2.537	2.539	2.547	2.487	2.324	2.321	2.305	read:324 Read#4	Tetramethylthiuram monosulfide				(Yellow)
D	0.085	0.295	0.194	0.157	0.159	0.296	0.297	0.299	0.316	0.084	0.084	0.084	read:324 Read#4	Triphenyl phosphate
E	0.087	0.295	0.225	0.223	0.229	0.986	0.99	0.977	0.968	0.773	0.771	0.772	read:324 Read#4	Tetraethylthiuram disulfide
F	0.083	0.295	0.26	0.264	0.263	0.294	0.294	0.3	0.3	0.085	0.084	0.122	read:324 Read#4	Trimethylolpropane triacrylate
G	0.084	0.293	0.275	0.278	0.28	0.454	0.44	0.443	0.474	0.287	0.303	0.279	read:324 Read#4	Zinc diethyldithiocarbamate				(White Precipitate)
H	0.084	0.292	0.286	0.287	0.29	0.294	0.293	0.303	0.301	0.084	0.087	0.089	read:324 Read#4	Dicyclohexylcarbodiimide

## Sheet: 2019-3-22
Bubble	1	2	3	4	5	6	7	8	9	10	11	12												PDA Fluorescence EASA - Study Information
A	0.068	0.067	0.067	0.067	0.067	0.069	0.072	0.067	0.067	0.069	0.068	0.067	Bubble:680													Laboratory:	CPSC / NIST
B	0.067	0.067	0.066	0.067	0.067	0.067	0.068	0.067	0.074	0.069	0.068	0.068	Bubble:680	o-Cresol										Study Name / Number:
C	0.067	0.066	0.066	0.066	0.066	0.068	0.069	0.071	0.069	0.078	0.078	0.077	Bubble:680	Pyrogallol				interference cells turn brown first because SS added first						Study Date:	2019-03-22
D	0.069	0.066	0.065	0.066	0.066	0.067	0.068	0.067	0.067	0.068	0.067	0.068	Bubble:680	p,p'-Biphenol										Probe - Abs or Flour:	PDA Absorbance Assay
E	0.068	0.067	0.068	0.067	0.067	0.067	0.067	0.067	0.067	0.068	0.067	0.067	Bubble:680	Sodium metasilicate				prec in TC vial						Analytical Wavelength:	324 nm
F	0.068	0.067	0.068	0.071	0.066	0.071	0.071	0.07	0.069	0.07	0.071	0.072	Bubble:680	Palladium di(4-oxapent-2-en-2-oate)										Analyst:	John Gordon
G	0.067	0.066	0.066	0.066	0.067	0.066	0.067	0.068	0.067	0.067	0.067	0.067	Bubble:680	Sodium octyl sulfate				prec in TC vial
H	0.071	0.066	0.066	0.067	0.067	0.067	0.067	0.067	0.067	0.068	0.067	0.067	Bubble:680	Potassium dicyanoaurate										Compounds
																									Name	Concentration Tested (mg/mL, mM, etc.)
5 min	1	2	3	4	5	6	7	8	9	10	11	12												1	o-Cresol	10 mM
A	0.085	0.309	0.315	0.313	0.315	0.327	0.322	0.317	0.321	0.087	0.085	0.086	read:324 Read#1											2	Pyrogallol	10 mM
B	0.085	0.318	0.092	0.092	0.092	0.335	0.323	0.326	0.334	0.087	0.087	0.086	read:324 Read#1	o-Cresol										3	p,p'-Biphenol	10 mM
C	0.085	0.318	0.106	0.095	0.099	0.448	0.425	0.423	0.411	0.905	0.854	0.783	read:324 Read#1	Pyrogallol				turned brown with SS/probe						4	Sodium metasilicate	10 mM
D	0.087	0.316	0.183	0.178	0.182	0.377	0.364	0.365	0.367	0.125	0.124	0.125	read:324 Read#1	p,p'-Biphenol										5	Palladium di(4-oxapent-2-en-2-oate)	10 mM
E	0.087	0.318	0.251	0.25	0.249	0.335	0.324	0.325	0.33	0.086	0.085	0.085	read:324 Read#1	Sodium metasilicate				prec in TC vial						6	Sodium octyl sulfate	10 mM
F	0.086	0.321	0.286	0.288	0.286	OVRFLW	OVRFLW	OVRFLW	OVRFLW	OVRFLW	OVRFLW	OVRFLW	read:324 Read#1	Palladium di(4-oxapent-2-en-2-oate)										7	Potassium dicyanoaurate	10 mM
G	0.084	0.317	0.298	0.299	0.302	0.335	0.322	0.324	0.329	0.085	0.084	0.085	read:324 Read#1	Sodium octyl sulfate				prec in TC vial
H	0.089	0.315	0.305	0.307	0.309	0.335	0.321	0.322	0.328	0.086	0.085	0.085	read:324 Read#1	Potassium dicyanoaurate										Study Notes:
20 min	1	2	3	4	5	6	7	8	9	10	11	12
A	0.084	0.293	0.3	0.298	0.299	0.31	0.306	0.301	0.304	0.084	0.083	0.083	read:324 Read#2
B	0.083	0.3	0.09	0.09	0.09	0.316	0.305	0.308	0.316	0.084	0.084	0.084	read:324 Read#2	o-Cresol
C	0.083	0.299	0.093	0.091	0.091	1.145	1.088	1.095	1.057	2.171	2.185	2.079	read:324 Read#2	Pyrogallol				turned brown with SS/probe
D	0.084	0.298	0.163	0.162	0.164	0.359	0.348	0.348	0.351	0.126	0.125	0.125	read:324 Read#2	p,p'-Biphenol
E	0.086	0.301	0.235	0.234	0.233	0.316	0.304	0.305	0.31	0.083	0.082	0.082	read:324 Read#2	Sodium metasilicate				prec in TC vial
F	0.084	0.302	0.269	0.273	0.269	OVRFLW	OVRFLW	OVRFLW	OVRFLW	OVRFLW	OVRFLW	OVRFLW	read:324 Read#2	Palladium di(4-oxapent-2-en-2-oate)
G	0.083	0.298	0.281	0.282	0.284	0.316	0.303	0.305	0.308	0.082	0.082	0.082	read:324 Read#2	Sodium octyl sulfate				prec in TC vial						Analyst:		Date:
H	0.087	0.299	0.291	0.292	0.295	0.317	0.304	0.304	0.31	0.084	0.083	0.083	read:324 Read#2	Potassium dicyanoaurate
35 min	1	2	3	4	5	6	7	8	9	10	11	12
A	0.084	0.295	0.297	0.295	0.296	0.307	0.305	0.299	0.301	0.085	0.083	0.083	read:324 Read#3											Reviewer:		Date:
B	0.084	0.297	0.091	0.091	0.091	0.312	0.301	0.303	0.311	0.085	0.085	0.085	read:324 Read#3	o-Cresol
C	0.084	0.295	0.092	0.091	0.091	2.036	1.939	1.956	1.935	3.387	3.423	3.243	read:324 Read#3	Pyrogallol				turned brown with SS/probe
D	0.086	0.294	0.159	0.158	0.161	0.355	0.345	0.344	0.348	0.127	0.126	0.127	read:324 Read#3	p,p'-Biphenol
E	0.089	0.301	0.232	0.231	0.23	0.309	0.298	0.299	0.305	0.084	0.082	0.083	read:324 Read#3	Sodium metasilicate				prec in TC vial
F	0.087	0.299	0.266	0.27	0.265	OVRFLW	OVRFLW	OVRFLW	OVRFLW	OVRFLW	OVRFLW	OVRFLW	read:324 Read#3	Palladium di(4-oxapent-2-en-2-oate)
G	0.084	0.295	0.277	0.278	0.28	0.311	0.298	0.3	0.303	0.083	0.082	0.083	read:324 Read#3	Sodium octyl sulfate				prec in TC vial
H	0.09	0.297	0.289	0.29	0.292	0.313	0.299	0.301	0.307	0.085	0.083	0.084	read:324 Read#3	Potassium dicyanoaurate
50 min	1	2	3	4	5	6	7	8	9	10	11	12
A	0.085	0.297	0.299	0.298	0.296	0.308	0.306	0.299	0.302	0.086	0.085	0.084	read:324 Read#4
B	0.086	0.298	0.094	0.094	0.093	0.312	0.302	0.303	0.312	0.089	0.089	0.089	read:324 Read#4	o-Cresol
C	0.085	0.296	0.094	0.093	0.094	2.92	2.8	2.823	2.826	OVRFLW	OVRFLW	OVRFLW	read:324 Read#4	Pyrogallol				turned brown with SS/probe
D	0.089	0.296	0.158	0.157	0.162	0.356	0.346	0.344	0.349	0.13	0.13	0.131	read:324 Read#4	p,p'-Biphenol
E	0.095	0.306	0.232	0.231	0.231	0.31	0.297	0.297	0.305	0.087	0.086	0.087	read:324 Read#4	Sodium metasilicate				prec in TC vial
F	0.093	0.302	0.268	0.273	0.265	OVRFLW	OVRFLW	OVRFLW	OVRFLW	OVRFLW	OVRFLW	OVRFLW	read:324 Read#4	Palladium di(4-oxapent-2-en-2-oate)
G	0.088	0.297	0.279	0.28	0.281	0.31	0.298	0.3	0.303	0.084	0.083	0.086	read:324 Read#4	Sodium octyl sulfate				prec in TC vial
H	0.095	0.299	0.291	0.291	0.292	0.312	0.299	0.301	0.307	0.087	0.085	0.086	read:324 Read#4	Potassium dicyanoaurate

## Sheet: 2019-3-25
Bubble	1	2	3	4	5	6	7	8	9	10	11	12								PDA Fluorescence EASA - Study Information
A	0.067	0.066	0.066	0.067	0.07	0.069	0.068	0.069	0.067	0.067	0.068	0.069	Bubble:680									Laboratory:	CPSC / NIST
B	0.067	0.067	0.067	0.067	0.068	0.067	0.067	0.07	0.068	0.068	0.068	0.074	Bubble:680	Isophorone diisocyanate						Study Name / Number:
C	0.067	0.066	0.073	0.072	0.068	0.072	0.067	0.068	0.068	0.068	0.07	0.069	Bubble:680	o-Benzyl-p-chlorophenol			slight color tinge			Study Date:	2019-03-25
D	0.068	0.066	0.067	0.066	0.067	0.068	0.066	0.067	0.068	0.067	0.072	0.068	Bubble:680	Fluconazole						Probe - Abs or Flour:	PDA Absorbance Assay
E	0.067	0.066	0.066	0.068	0.067	0.066	0.068	0.068	0.067	0.067	0.069	0.074	Bubble:680	Heptachlor						Analytical Wavelength:	324 nm
F	0.072	0.066	0.066	0.068	0.068	0.066	0.067	0.067	0.067	0.067	0.071	0.075	Bubble:680	Methyl salicylate						Analyst:	John Gordon
G	0.067	0.068	0.066	0.066	0.067	0.066	0.068	0.067	0.068	0.067	0.068	0.068	Bubble:680	Ethylene thiourea
H	0.066	0.066	0.067	0.067	0.067	0.118	0.12	0.115	0.12	0.117	0.118	0.119	Bubble:680	N,N-diethyl-m-aminophenol			redish brown solution			Compounds
																					Name	Concentration Tested (mg/mL, mM, etc.)
5 min	1	2	3	4	5	6	7	8	9	10	11	12								1	Isophorone diisocyanate	10 mM
A	0.084	0.303	0.304	0.307	0.308	0.31	0.31	0.311	0.314	0.085	0.086	0.088	read:324 Read#1							2	o-Benzyl-p-chlorophenol	10 mM
B	0.084	0.306	0.086	0.088	0.088	0.219	0.226	0.234	0.234	0.086	0.086	0.092	read:324 Read#1	Isophorone diisocyanate						3	Fluconazole	10 mM
C	0.085	0.308	0.105	0.096	0.095	0.324	0.32	0.323	0.327	0.093	0.093	0.094	read:324 Read#1	o-Benzyl-p-chlorophenol			slight color tinge			4	Heptachlor	10 mM
D	0.085	0.301	0.158	0.161	0.164	0.304	0.306	0.31	0.31	0.085	0.089	0.085	read:324 Read#1	Fluconazole						5	Methyl salicylate	10 mM
E	0.086	0.306	0.231	0.234	0.236	0.306	0.314	0.32	0.318	0.084	0.086	0.091	read:324 Read#1	Heptachlor						6	Ethylene thiourea	10 mM
F	0.089	0.307	0.269	0.274	0.274	1.476	1.434	1.355	1.472	1.111	1.166	1.178	read:324 Read#1	Methyl salicylate						7	N,N-diethyl-m-aminophenol	10 mM
G	0.084	0.309	0.284	0.289	0.291	0.306	0.311	0.321	0.314	0.085	0.086	0.086	read:324 Read#1	Ethylene thiourea
H	0.083	0.304	0.294	0.296	0.297	0.915	0.936	0.888	0.934	0.659	0.686	0.692	read:324 Read#1	N,N-diethyl-m-aminophenol			redish brown solution			Study Notes:
20 min	1	2	3	4	5	6	7	8	9	10	11	12
A	0.082	0.288	0.289	0.292	0.293	0.295	0.296	0.296	0.298	0.082	0.084	0.085	read:324 Read#2
B	0.082	0.289	0.084	0.085	0.086	0.1	0.101	0.108	0.103	0.084	0.084	0.089	read:324 Read#2	Isophorone diisocyanate
C	0.082	0.29	0.094	0.094	0.087	0.308	0.302	0.307	0.309	0.092	0.092	0.093	read:324 Read#2	o-Benzyl-p-chlorophenol			slight color tinge
D	0.083	0.284	0.143	0.146	0.148	0.288	0.29	0.293	0.293	0.082	0.087	0.083	read:324 Read#2	Fluconazole
E	0.084	0.288	0.216	0.221	0.223	0.289	0.296	0.302	0.299	0.082	0.084	0.088	read:324 Read#2	Heptachlor
F	0.087	0.288	0.253	0.259	0.258	1.453	1.437	1.369	1.466	1.136	1.198	1.202	read:324 Read#2	Methyl salicylate
G	0.083	0.291	0.269	0.273	0.275	0.288	0.294	0.303	0.294	0.082	0.083	0.084	read:324 Read#2	Ethylene thiourea						Analyst:		Date:
H	0.081	0.288	0.282	0.281	0.282	0.908	0.928	0.886	0.925	0.67	0.694	0.702	read:324 Read#2	N,N-diethyl-m-aminophenol			redish brown solution
35 min	1	2	3	4	5	6	7	8	9	10	11	12
A	0.083	0.286	0.287	0.289	0.291	0.293	0.293	0.294	0.295	0.083	0.084	0.086	read:324 Read#3							Reviewer:		Date:
B	0.083	0.286	0.085	0.085	0.086	0.091	0.091	0.095	0.092	0.084	0.085	0.091	read:324 Read#3	Isophorone diisocyanate
C	0.083	0.286	0.094	0.094	0.087	0.303	0.298	0.302	0.304	0.093	0.093	0.094	read:324 Read#3	o-Benzyl-p-chlorophenol			slight color tinge
D	0.084	0.28	0.14	0.144	0.146	0.284	0.285	0.288	0.29	0.083	0.087	0.084	read:324 Read#3	Fluconazole
E	0.086	0.285	0.213	0.217	0.222	0.284	0.291	0.297	0.294	0.082	0.084	0.09	read:324 Read#3	Heptachlor
F	0.09	0.285	0.25	0.255	0.254	1.456	1.445	1.387	1.468	1.159	1.213	1.214	read:324 Read#3	Methyl salicylate
G	0.084	0.289	0.266	0.27	0.271	0.284	0.29	0.298	0.289	0.082	0.084	0.085	read:324 Read#3	Ethylene thiourea
H	0.083	0.287	0.279	0.279	0.28	0.91	0.926	0.888	0.924	0.674	0.698	0.705	read:324 Read#3	N,N-diethyl-m-aminophenol			redish brown solution
50 min	1	2	3	4	5	6	7	8	9	10	11	12
A	0.084	0.287	0.288	0.291	0.291	0.295	0.294	0.295	0.296	0.084	0.086	0.087	read:324 Read#4
B	0.084	0.288	0.088	0.088	0.089	0.092	0.091	0.095	0.092	0.088	0.087	0.094	read:324 Read#4	Isophorone diisocyanate
C	0.085	0.288	0.096	0.098	0.09	0.304	0.299	0.303	0.305	0.096	0.096	0.097	read:324 Read#4	o-Benzyl-p-chlorophenol			slight color tinge
D	0.086	0.282	0.142	0.146	0.148	0.285	0.286	0.289	0.291	0.085	0.09	0.087	read:324 Read#4	Fluconazole
E	0.09	0.287	0.214	0.218	0.226	0.285	0.292	0.298	0.294	0.085	0.088	0.096	read:324 Read#4	Heptachlor
F	0.097	0.287	0.251	0.257	0.255	1.46	1.453	1.404	1.468	1.178	1.224	1.226	read:324 Read#4	Methyl salicylate
G	0.087	0.294	0.267	0.271	0.271	0.283	0.291	0.299	0.29	0.085	0.086	0.087	read:324 Read#4	Ethylene thiourea
H	0.086	0.289	0.281	0.28	0.282	0.913	0.927	0.895	0.927	0.679	0.702	0.709	read:324 Read#4	N,N-diethyl-m-aminophenol			redish brown solution

## Sheet: 2019-3-29
Bubble	1	2	3	4	5	6	7	8	9	10	11	12						PDA Fluorescence EASA - Study Information
A	0.075	0.067	0.068	0.067	0.068	0.068	0.068	0.069	0.071	0.068	0.067	0.068	Bubble:680							Laboratory:	CPSC/NIST
B	0.075	0.071	0.068	0.07	0.069	0.068	0.069	0.069	0.068	0.068	0.068	0.068	Bubble:680	Triethanolamine				Study Name / Number:
C	0.069	0.078	0.08	0.069	0.068	0.075	0.068	0.07	0.07	0.069	0.069	0.069	Bubble:680	Tri-n-octylphospine oxide				Study Date:	2019-03-29
D	0.069	0.068	0.075	0.077	0.077	0.069	0.068	0.067	0.067	0.071	0.07	0.069	Bubble:680	Pentaerythritol triacrylate				Probe - Abs or Flour:	PDA Absorbance Assay
E	0.067	0.068	0.068	0.071	0.067	0.068	0.067	0.067	0.067	0.068	0.069	0.068	Bubble:680	2,3-Butanedione				Analytical Wavelength:	324 nm
F	0.097	0.069	0.069	0.068	0.068	0.068	0.068	0.072	0.068	0.069	0.07	0.072	Bubble:680	Azithromycin				Analyst:	John Gordon
G	0.068	0.068	0.072	0.075	0.067	0.068	0.07	0.069	0.067	0.068	0.07	0.069	Bubble:680	Benzethonium chloride
H	0.067	0.068	0.07	0.078	0.069	0.07	0.074	0.069	0.071	0.07	0.07	0.069	Bubble:680	Chlorpyrifos				Compounds
																			Name	Concentration Tested (mg/mL, mM, etc.)
5 min	1	2	3	4	5	6	7	8	9	10	11	12						1	Triethanolamine	10 mM
A	0.094	0.308	0.31	0.307	0.309	0.313	0.312	0.314	0.317	0.086	0.084	0.086	read:324 Read#1					2	Tri-n-octylphospine oxide	10 mM
B	0.092	0.318	0.115	0.108	0.092	0.315	0.307	0.308	0.309	0.085	0.085	0.086	read:324 Read#1	Triethanolamine				3	Pentaerythritol triacrylate	10 mM
C	0.087	0.321	0.126	0.093	0.094	0.322	0.307	0.308	0.314	0.086	0.086	0.087	read:324 Read#1	Tri-n-octylphospine oxide				4	2,3-Butanedione	10 mM
D	0.087	0.311	0.17	0.168	0.185	0.304	0.304	0.304	0.312	0.089	0.088	0.086	read:324 Read#1	Pentaerythritol triacrylate				5	Azithromycin	10 mM
E	0.084	0.312	0.234	0.235	0.237	0.299	0.296	0.295	0.304	0.086	0.087	0.087	read:324 Read#1	2,3-Butanedione				6	Benzethonium chloride	10 mM
F	0.115	0.314	0.27	0.268	0.274	0.3	0.298	0.3	0.301	0.086	0.087	0.091	read:324 Read#1	Azithromycin				7	Chlorpyrifos	10 mM
G	0.086	0.312	0.291	0.297	0.291	0.308	0.314	0.313	0.313	0.085	0.088	0.087	read:324 Read#1	Benzethonium chloride
H	0.084	0.308	0.297	0.306	0.3	0.328	0.335	0.326	0.333	0.107	0.107	0.105	read:324 Read#1	Chlorpyrifos				Study Notes:
20 min	1	2	3	4	5	6	7	8	9	10	11	12
A	0.091	0.291	0.293	0.291	0.291	0.296	0.294	0.296	0.299	0.082	0.081	0.083	read:324 Read#2
B	0.09	0.298	0.087	0.088	0.087	0.297	0.289	0.29	0.291	0.082	0.083	0.082	read:324 Read#2	Triethanolamine
C	0.084	0.302	0.104	0.089	0.087	0.309	0.289	0.29	0.296	0.083	0.083	0.084	read:324 Read#2	Tri-n-octylphospine oxide
D	0.084	0.292	0.154	0.152	0.166	0.287	0.284	0.284	0.292	0.086	0.085	0.084	read:324 Read#2	Pentaerythritol triacrylate
E	0.082	0.292	0.217	0.219	0.221	0.26	0.257	0.255	0.264	0.084	0.085	0.084	read:324 Read#2	2,3-Butanedione
F	0.122	0.294	0.252	0.252	0.257	0.284	0.281	0.284	0.285	0.084	0.085	0.088	read:324 Read#2	Azithromycin
G	0.083	0.293	0.274	0.279	0.273	0.289	0.294	0.291	0.295	0.082	0.085	0.084	read:324 Read#2	Benzethonium chloride				Analyst:		Date:
H	0.082	0.291	0.281	0.29	0.283	0.314	0.318	0.311	0.319	0.105	0.105	0.103	read:324 Read#2	Chlorpyrifos
35 min	1	2	3	4	5	6	7	8	9	10	11	12
A	0.093	0.289	0.29	0.287	0.287	0.292	0.29	0.292	0.296	0.083	0.082	0.084	read:324 Read#3					Reviewer:		Date:
B	0.092	0.296	0.087	0.089	0.087	0.292	0.285	0.286	0.287	0.083	0.084	0.084	read:324 Read#3	Triethanolamine
C	0.086	0.3	0.101	0.089	0.087	0.311	0.284	0.285	0.292	0.083	0.084	0.085	read:324 Read#3	Tri-n-octylphospine oxide
D	0.085	0.288	0.151	0.15	0.163	0.282	0.279	0.279	0.286	0.087	0.086	0.085	read:324 Read#3	Pentaerythritol triacrylate
E	0.083	0.289	0.214	0.216	0.218	0.247	0.243	0.242	0.25	0.084	0.086	0.086	read:324 Read#3	2,3-Butanedione
F	0.129	0.29	0.249	0.248	0.252	0.279	0.277	0.279	0.281	0.084	0.086	0.091	read:324 Read#3	Azithromycin
G	0.085	0.29	0.271	0.276	0.27	0.285	0.29	0.286	0.291	0.083	0.086	0.086	read:324 Read#3	Benzethonium chloride
H	0.083	0.29	0.279	0.289	0.281	0.311	0.316	0.308	0.316	0.106	0.106	0.105	read:324 Read#3	Chlorpyrifos
50 min	1	2	3	4	5	6	7	8	9	10	11	12
A	0.095	0.29	0.291	0.286	0.288	0.292	0.29	0.292	0.296	0.084	0.083	0.085	read:324 Read#4
B	0.097	0.299	0.091	0.092	0.09	0.292	0.286	0.287	0.289	0.086	0.087	0.087	read:324 Read#4	Triethanolamine
C	0.09	0.305	0.107	0.094	0.09	0.316	0.284	0.286	0.292	0.086	0.087	0.089	read:324 Read#4	Tri-n-octylphospine oxide
D	0.088	0.29	0.155	0.154	0.166	0.282	0.277	0.278	0.285	0.089	0.09	0.088	read:324 Read#4	Pentaerythritol triacrylate
E	0.085	0.29	0.217	0.219	0.218	0.245	0.239	0.238	0.245	0.086	0.088	0.089	read:324 Read#4	2,3-Butanedione
F	0.136	0.292	0.251	0.248	0.253	0.279	0.276	0.277	0.28	0.087	0.087	0.097	read:324 Read#4	Azithromycin
G	0.088	0.292	0.275	0.277	0.271	0.286	0.29	0.286	0.291	0.084	0.088	0.089	read:324 Read#4	Benzethonium chloride
H	0.086	0.292	0.281	0.292	0.282	0.313	0.317	0.309	0.317	0.109	0.11	0.108	read:324 Read#4	Chlorpyrifos

## Sheet: 2019-4-1
Bubble	1	2	3	4	5	6	7	8	9	10	11	12							PDA Fluorescence EASA - Study Information
A	0.395	0.065	0.065	0.078	0.07	0.066	0.066	0.066	0.067	0.066	0.067	0.066	Bubble:680								Laboratory:	CPSC / NIST
B	0.067	0.065	0.066	0.069	0.067	0.066	0.067	0.066	0.067	0.068	0.067	0.067	Bubble:680	Iso-E Super					Study Name / Number:
C	0.066	0.065	0.065	0.065	0.065	0.078	0.078	0.099	0.206	0.098	0.116	0.134	Bubble:680	Annatto					Study Date:	2019-04-01
D	0.067	0.066	0.065	0.065	0.065	0.066	0.068	0.07	0.068	0.067	0.066	0.066	Bubble:680	EMPTY					Probe - Abs or Flour:	PDA Absorbance Assay
E	0.066	0.066	0.066	0.065	0.068	0.07	0.067	0.067	0.067	0.068	0.068	0.067	Bubble:680	0.1 mM mM N,N-Diethyl-m-aminophenol					Analytical Wavelength:	324 nm
F	0.065	0.069	0.066	0.065	0.065	0.073	0.075	0.073	0.073	0.074	0.073	0.073	Bubble:680	1 mM N,N-Diethyl-m-aminophenol					Analyst:	John Gordon
G	0.065	0.068	0.065	0.067	0.067	0.066	0.068	0.066	0.066	0.066	0.066	0.066	Bubble:680	1 mM Tetramethylthiurammonosulfide
H	0.066	0.065	0.066	0.065	0.065	0.066	0.066	0.067	0.067	0.066	0.066	0.066	Bubble:680	0.1 mM Tetramethylthiurammonosulfide					Compounds
																				Name	Concentration Tested (mg/mL, mM, etc.)
5 min	1	2	3	4	5	6	7	8	9	10	11	12							1	Iso-E Super	10 mM
A	0.389	0.293	0.294	0.319	0.302	0.301	0.301	0.304	0.302	0.083	0.084	0.084	read:324 Read#1						2	Annatto	10 mM
B	0.086	0.3	0.087	0.091	0.089	0.309	0.312	0.317	0.315	0.09	0.089	0.089	read:324 Read#1	Iso-E Super					3	EMPTY
C	0.083	0.301	0.088	0.089	0.089	0.901	0.819	0.857	1.808	1.2	1.672	2.288	read:324 Read#1	Annatto					4	0.1 mM mM N,N-Diethyl-m-aminophenol	0.1 mM
D	0.084	0.302	0.157	0.162	0.156	0.32	0.325	0.327	0.323	0.084	0.083	0.084	read:324 Read#1	EMPTY					5	1 mM N,N-Diethyl-m-aminophenol	1 mM
E	0.083	0.302	0.227	0.227	0.232	0.312	0.313	0.318	0.321	0.092	0.092	0.09	read:324 Read#1	0.1 mM mM N,N-Diethyl-m-aminophenol					6	1 mM Tetramethylthiurammonosulfide	1 mM
F	0.082	0.309	0.265	0.265	0.267	0.376	0.378	0.378	0.382	0.156	0.151	0.152	read:324 Read#1	1 mM N,N-Diethyl-m-aminophenol					7	0.1 mM Tetramethylthiurammonosulfide	0.1 mM
G	0.083	0.305	0.281	0.285	0.287	0.516	0.521	0.524	0.514	0.296	0.283	0.284	read:324 Read#1	1 mM Tetramethylthiurammonosulfide
H	0.082	0.298	0.292	0.292	0.293	0.327	0.328	0.326	0.333	0.104	0.104	0.104	read:324 Read#1	0.1 mM Tetramethylthiurammonosulfide					Study Notes:
20 min	1	2	3	4	5	6	7	8	9	10	11	12
A	0.368	0.282	0.282	0.306	0.289	0.288	0.287	0.29	0.288	0.081	0.081	0.082	read:324 Read#2
B	0.085	0.285	0.086	0.089	0.087	0.295	0.297	0.301	0.299	0.088	0.087	0.088	read:324 Read#2	Iso-E Super
C	0.082	0.286	0.086	0.087	0.086	1.173	0.918	1.356	1.75	1.232	1.689	2.314	read:324 Read#2	Annatto
D	0.083	0.287	0.144	0.148	0.142	0.309	0.314	0.316	0.311	0.082	0.081	0.081	read:324 Read#2	EMPTY
E	0.081	0.286	0.215	0.214	0.218	0.298	0.298	0.302	0.304	0.09	0.09	0.088	read:324 Read#2	0.1 mM mM N,N-Diethyl-m-aminophenol
F	0.08	0.293	0.251	0.251	0.253	0.361	0.363	0.363	0.367	0.155	0.15	0.151	read:324 Read#2	1 mM N,N-Diethyl-m-aminophenol
G	0.081	0.29	0.267	0.271	0.273	0.506	0.511	0.51	0.506	0.299	0.289	0.29	read:324 Read#2	1 mM Tetramethylthiurammonosulfide					Analyst:		Date:
H	0.081	0.286	0.28	0.28	0.281	0.314	0.315	0.313	0.319	0.103	0.103	0.103	read:324 Read#2	0.1 mM Tetramethylthiurammonosulfide
35 min	1	2	3	4	5	6	7	8	9	10	11	12
A	0.358	0.279	0.28	0.304	0.287	0.286	0.285	0.287	0.285	0.081	0.083	0.083	read:324 Read#3						Reviewer:		Date:
B	0.088	0.283	0.087	0.09	0.088	0.292	0.293	0.297	0.296	0.09	0.089	0.089	read:324 Read#3	Iso-E Super
C	0.083	0.283	0.086	0.088	0.087	1.221	0.926	1.37	1.522	1.248	1.702	2.327	read:324 Read#3	Annatto
D	0.085	0.284	0.142	0.147	0.141	0.306	0.31	0.312	0.308	0.082	0.081	0.082	read:324 Read#3	EMPTY
E	0.083	0.284	0.212	0.212	0.216	0.293	0.293	0.297	0.3	0.09	0.091	0.089	read:324 Read#3	0.1 mM mM N,N-Diethyl-m-aminophenol
F	0.082	0.29	0.249	0.248	0.25	0.358	0.359	0.358	0.363	0.156	0.152	0.151	read:324 Read#3	1 mM N,N-Diethyl-m-aminophenol
G	0.083	0.288	0.265	0.268	0.27	0.505	0.51	0.508	0.507	0.303	0.293	0.295	read:324 Read#3	1 mM Tetramethylthiurammonosulfide
H	0.083	0.284	0.278	0.278	0.279	0.312	0.313	0.31	0.317	0.104	0.104	0.105	read:324 Read#3	0.1 mM Tetramethylthiurammonosulfide
50 min	1	2	3	4	5	6	7	8	9	10	11	12
A	0.358	0.281	0.282	0.305	0.288	0.287	0.285	0.287	0.286	0.083	0.085	0.084	read:324 Read#4
B	0.092	0.284	0.09	0.093	0.091	0.293	0.294	0.297	0.297	0.093	0.092	0.093	read:324 Read#4	Iso-E Super
C	0.086	0.284	0.089	0.091	0.089	1.24	0.938	1.296	1.605	1.25	1.704	2.334	read:324 Read#4	Annatto
D	0.088	0.286	0.144	0.149	0.142	0.306	0.308	0.313	0.308	0.083	0.083	0.082	read:324 Read#4	EMPTY
E	0.086	0.286	0.215	0.213	0.217	0.293	0.294	0.299	0.301	0.093	0.094	0.092	read:324 Read#4	0.1 mM mM N,N-Diethyl-m-aminophenol
F	0.085	0.292	0.252	0.249	0.25	0.358	0.36	0.358	0.365	0.158	0.155	0.151	read:324 Read#4	1 mM N,N-Diethyl-m-aminophenol
G	0.086	0.289	0.267	0.27	0.272	0.508	0.513	0.51	0.51	0.307	0.299	0.301	read:324 Read#4	1 mM Tetramethylthiurammonosulfide
H	0.086	0.286	0.28	0.279	0.28	0.313	0.315	0.311	0.318	0.106	0.107	0.108	read:324 Read#4	0.1 mM Tetramethylthiurammonosulfide

## Sheet: 2019-4-5
Bubble	1	2	3	4	5	6	7	8	9	10	11	12									PDA Fluorescence EASA - Study Information
A	0.068	0.066	0.066	0.068	0.067	0.066	0.066	0.066	0.067	0.067	0.067	0.068	Bubble:680										Laboratory:	CPSC / NIST
B	0.066	0.066	0.065	0.065	0.066	0.066	0.067	0.069	0.068	0.067	0.067	0.067	Bubble:680	10mM, Sodium octyl sulfate (in SS)							Study Name / Number:
C	0.067	0.065	0.065	0.068	0.066	0.066	0.067	0.071	0.068	0.067	0.107	0.067	Bubble:680	1mM, Sodium metasilicate (in PB)							Study Date:	2019-04-05
D	0.07	0.067	0.068	0.067	0.066	0.115	0.112	0.113	0.118	0.123	0.119	0.12	Bubble:680	1mM, 1-Hydroxy-4-(p-toluidino) anthraquinone (in SS)							Probe - Abs or Flour:	PDA Absorbance Assay
E	0.072	0.067	0.065	0.068	0.065	0.069	0.069	0.069	0.07	0.069	0.07	0.071	Bubble:680	0.1mM, 1-Hydroxy-4-(p-toluidino) anthraquinone (in SS)							Analytical Wavelength:	324 nm
F	0.066	0.073	0.068	0.066	0.066	0.07	0.07	0.071	0.071	0.07	0.07	0.073	Bubble:680	1mM, Annatto (in SS)							Analyst:	John Gordon
G	0.07	0.065	0.066	0.066	0.066	0.066	0.067	0.065	0.065	0.067	0.067	0.067	Bubble:680	0.1mM, Annatto (in SS)
H	0.066	0.066	0.065	0.066	0.066	0.066	0.066	0.066	0.067	0.067	0.066	0.066	Bubble:680	EMPTY							Compounds
																						Name	Concentration Tested (mg/mL, mM, etc.)
5 min	1	2	3	4	5	6	7	8	9	10	11	12									1	10mM, Sodium octyl sulfate (in SS)	10 mM
A	0.086	0.318	0.297	0.301	0.304	0.303	0.301	0.303	0.305	0.084	0.084	0.085	read:324 Read#1								2	1mM, Sodium metasilicate (in PB)	1 mM
B	0.084	0.321	0.089	0.089	0.106	0.319	0.321	0.328	0.324	0.085	0.085	0.084	read:324 Read#1	10mM, Sodium octyl sulfate (in SS)							3	1mM, 1-Hydroxy-4-(p-toluidino) anthraquinone (in SS)	1 mM
C	0.084	0.32	0.09	0.106	0.134	0.338	0.339	0.351	0.347	0.084	0.126	0.085	read:324 Read#1	1mM, Sodium metasilicate (in PB)							4	0.1mM, 1-Hydroxy-4-(p-toluidino) anthraquinone (in SS)	0.1 mM
D	0.086	0.315	0.146	0.154	0.181	0.387	0.383	0.385	0.391	0.163	0.16	0.161	read:324 Read#1	1mM, 1-Hydroxy-4-(p-toluidino) anthraquinone (in SS)							5	1mM, Annatto (in SS)	1 mM
E	0.089	0.32	0.222	0.229	0.238	0.336	0.336	0.336	0.339	0.103	0.104	0.104	read:324 Read#1	0.1mM, 1-Hydroxy-4-(p-toluidino) anthraquinone (in SS)							6	0.1mM, Annatto (in SS)	0.1 mM
F	0.083	0.328	0.26	0.265	0.277	0.56	0.555	0.589	0.569	0.315	0.319	0.309	read:324 Read#1	1mM, Annatto (in SS)							7	EMPTY
G	0.088	0.319	0.278	0.284	0.291	0.341	0.343	0.342	0.344	0.107	0.107	0.108	read:324 Read#1	0.1mM, Annatto (in SS)
H	0.084	0.318	0.286	0.292	0.297	0.311	0.312	0.313	0.316	0.084	0.083	0.084	read:324 Read#1	EMPTY							Study Notes:
20 min	1	2	3	4	5	6	7	8	9	10	11	12
A	0.084	0.308	0.285	0.289	0.292	0.291	0.29	0.291	0.293	0.081	0.082	0.083	read:324 Read#2
B	0.082	0.31	0.087	0.087	0.089	0.31	0.312	0.315	0.314	0.082	0.083	0.083	read:324 Read#2	10mM, Sodium octyl sulfate (in SS)
C	0.083	0.31	0.088	0.093	0.111	0.33	0.331	0.343	0.335	0.082	0.127	0.083	read:324 Read#2	1mM, Sodium metasilicate (in PB)
D	0.085	0.305	0.135	0.141	0.162	0.389	0.385	0.386	0.392	0.168	0.163	0.166	read:324 Read#2	1mM, 1-Hydroxy-4-(p-toluidino) anthraquinone (in SS)
E	0.088	0.31	0.211	0.218	0.224	0.329	0.33	0.328	0.33	0.103	0.105	0.105	read:324 Read#2	0.1mM, 1-Hydroxy-4-(p-toluidino) anthraquinone (in SS)
F	0.081	0.317	0.248	0.253	0.263	0.55	0.55	0.58	0.557	0.315	0.318	0.308	read:324 Read#2	1mM, Annatto (in SS)
G	0.086	0.309	0.266	0.271	0.277	0.331	0.334	0.332	0.333	0.105	0.105	0.106	read:324 Read#2	0.1mM, Annatto (in SS)							Analyst:		Date:
H	0.082	0.308	0.275	0.281	0.286	0.302	0.304	0.304	0.308	0.082	0.081	0.082	read:324 Read#2	EMPTY
35 min	1	2	3	4	5	6	7	8	9	10	11	12
A	0.084	0.306	0.284	0.288	0.29	0.29	0.288	0.29	0.292	0.082	0.083	0.084	read:324 Read#3								Reviewer:		Date:
B	0.082	0.307	0.088	0.088	0.09	0.308	0.314	0.313	0.312	0.083	0.083	0.083	read:324 Read#3	10mM, Sodium octyl sulfate (in SS)
C	0.083	0.307	0.089	0.093	0.098	0.328	0.329	0.341	0.333	0.081	0.129	0.083	read:324 Read#3	1mM, Sodium metasilicate (in PB)
D	0.086	0.304	0.134	0.14	0.155	0.389	0.385	0.386	0.394	0.172	0.165	0.167	read:324 Read#3	1mM, 1-Hydroxy-4-(p-toluidino) anthraquinone (in SS)
E	0.09	0.308	0.209	0.216	0.221	0.329	0.329	0.328	0.334	0.105	0.106	0.106	read:324 Read#3	0.1mM, 1-Hydroxy-4-(p-toluidino) anthraquinone (in SS)
F	0.082	0.315	0.247	0.25	0.26	0.548	0.544	0.573	0.552	0.315	0.319	0.309	read:324 Read#3	1mM, Annatto (in SS)
G	0.084	0.307	0.264	0.269	0.275	0.329	0.331	0.329	0.33	0.105	0.106	0.106	read:324 Read#3	0.1mM, Annatto (in SS)
H	0.083	0.307	0.274	0.279	0.285	0.3	0.303	0.303	0.306	0.083	0.082	0.083	read:324 Read#3	EMPTY
50 min	1	2	3	4	5	6	7	8	9	10	11	12
A	0.085	0.308	0.285	0.29	0.291	0.29	0.288	0.292	0.293	0.084	0.084	0.085	read:324 Read#4
B	0.083	0.308	0.089	0.092	0.093	0.308	0.316	0.314	0.313	0.084	0.085	0.085	read:324 Read#4	10mM, Sodium octyl sulfate (in SS)
C	0.084	0.308	0.092	0.096	0.095	0.328	0.33	0.341	0.333	0.082	0.132	0.083	read:324 Read#4	1mM, Sodium metasilicate (in PB)
D	0.088	0.306	0.14	0.144	0.153	0.392	0.388	0.389	0.396	0.174	0.167	0.168	read:324 Read#4	1mM, 1-Hydroxy-4-(p-toluidino) anthraquinone (in SS)
E	0.093	0.311	0.211	0.22	0.222	0.332	0.331	0.331	0.332	0.107	0.109	0.108	read:324 Read#4	0.1mM, 1-Hydroxy-4-(p-toluidino) anthraquinone (in SS)
F	0.084	0.318	0.251	0.252	0.261	0.549	0.542	0.561	0.549	0.316	0.32	0.311	read:324 Read#4	1mM, Annatto (in SS)
G	0.087	0.309	0.267	0.271	0.277	0.33	0.332	0.33	0.33	0.106	0.108	0.108	read:324 Read#4	0.1mM, Annatto (in SS)
H	0.084	0.308	0.276	0.282	0.286	0.3	0.304	0.303	0.307	0.084	0.084	0.084	read:324 Read#4	EMPTY

## Sheet: 2019-4-12
Bubble	1	2	3	4	5	6	7	8	9	10	11	12							PDA Fluorescence EASA - Study Information
A	0.066	0.066	0.066	0.067	0.067	0.066	0.066	0.068	0.068	0.067	0.068	0.067	Bubble:680								Laboratory:	CPSC/NIST
B	0.066	0.066	0.067	0.066	0.067	0.067	0.067	0.07	0.068	0.067	0.069	0.067	Bubble:680	1mM, p,p'-Biphenol					Study Name / Number:
C	0.066	0.066	0.067	0.065	0.065	0.067	0.067	0.068	0.067	0.068	0.067	0.068	Bubble:680	0.1mM, p,p'-Biphenol					Study Date:	2019-04-12
D	0.066	0.067	0.068	0.067	0.066	0.066	0.069	0.066	0.066	0.066	0.067	0.067	Bubble:680	1mM, 2-Methyl-4H,3,1-benzoxazin-4-one					Probe - Abs or Flour:	PDA Absorbance Assay
E	0.065	0.066	0.065	0.066	0.065	0.067	0.067	0.066	0.066	0.068	0.079	0.068	Bubble:680	0.1mM, 2-Methyl-4H,3,1-benzoxazin-4-one					Analytical Wavelength:	324 nm
F	0.066	0.066	0.066	0.068	0.066	0.066	0.066	0.066	0.066	0.066	0.068	0.067	Bubble:680	1mM, 5-Amino-o-cresol					Analyst:	John Gordon
G	0.066	0.065	0.068	0.065	0.066	0.066	0.066	0.068	0.066	0.068	0.067	0.068	Bubble:680	0.1mM, 5-Amino-o-cresol
H	0.066	0.078	0.066	0.069	0.067	0.066	0.067	0.068	0.066	0.068	0.068	0.068	Bubble:680	10mM, Trimethylolpropane triacrylate					Compounds
																				Name	Concentration Tested (mg/mL, mM, etc.)
5 min	1	2	3	4	5	6	7	8	9	10	11	12							1	1mM, p,p'-Biphenol	1 mM
A	0.084	0.303	0.3	0.302	0.307	0.306	0.308	0.307	0.31	0.084	0.086	0.084	read:324 Read#1						2	0.1mM, p,p'-Biphenol	0.1 mM
B	0.084	0.304	0.092	0.092	0.092	0.31	0.312	0.314	0.316	0.089	0.09	0.089	read:324 Read#1	1mM, p,p'-Biphenol					3	1mM, 2-Methyl-4H,3,1-benzoxazin-4-one	1 mM
C	0.084	0.303	0.101	0.101	0.108	0.307	0.313	0.309	0.311	0.086	0.086	0.086	read:324 Read#1	0.1mM, p,p'-Biphenol					4	0.1mM, 2-Methyl-4H,3,1-benzoxazin-4-one	0.1 mM
D	0.084	0.303	0.168	0.167	0.17	0.342	0.343	0.342	0.344	0.116	0.118	0.118	read:324 Read#1	1mM, 2-Methyl-4H,3,1-benzoxazin-4-one					5	1mM, 5-Amino-o-cresol	1 mM
E	0.083	0.303	0.236	0.232	0.244	0.314	0.314	0.309	0.314	0.09	0.101	0.089	read:324 Read#1	0.1mM, 2-Methyl-4H,3,1-benzoxazin-4-one					6	0.1mM, 5-Amino-o-cresol	0.1 mM
F	0.083	0.303	0.272	0.267	0.275	0.313	0.311	0.312	0.312	0.087	0.089	0.087	read:324 Read#1	1mM, 5-Amino-o-cresol					7	10mM, Trimethylolpropane triacrylate	10 mM
G	0.085	0.302	0.289	0.283	0.289	0.311	0.307	0.308	0.307	0.086	0.085	0.086	read:324 Read#1	0.1mM, 5-Amino-o-cresol
H	0.085	0.316	0.293	0.295	0.296	0.306	0.303	0.303	0.302	0.086	0.086	0.086	read:324 Read#1	10mM, Trimethylolpropane triacrylate					Study Notes:
20 min	1	2	3	4	5	6	7	8	9	10	11	12
A	0.082	0.29	0.288	0.291	0.296	0.293	0.296	0.295	0.297	0.082	0.083	0.082	read:324 Read#2
B	0.082	0.29	0.09	0.09	0.09	0.295	0.298	0.301	0.301	0.087	0.088	0.087	read:324 Read#2	1mM, p,p'-Biphenol
C	0.082	0.289	0.092	0.091	0.094	0.292	0.298	0.294	0.296	0.084	0.086	0.083	read:324 Read#2	0.1mM, p,p'-Biphenol
D	0.082	0.289	0.153	0.151	0.152	0.326	0.331	0.328	0.329	0.115	0.117	0.117	read:324 Read#2	1mM, 2-Methyl-4H,3,1-benzoxazin-4-one
E	0.081	0.288	0.221	0.218	0.229	0.299	0.299	0.293	0.298	0.088	0.1	0.086	read:324 Read#2	0.1mM, 2-Methyl-4H,3,1-benzoxazin-4-one
F	0.081	0.289	0.257	0.255	0.261	0.299	0.296	0.294	0.296	0.085	0.087	0.086	read:324 Read#2	1mM, 5-Amino-o-cresol
G	0.083	0.288	0.276	0.27	0.275	0.297	0.292	0.292	0.291	0.084	0.082	0.083	read:324 Read#2	0.1mM, 5-Amino-o-cresol					Analyst:		Date:
H	0.083	0.313	0.281	0.284	0.284	0.294	0.29	0.289	0.289	0.084	0.084	0.084	read:324 Read#2	10mM, Trimethylolpropane triacrylate
35 min	1	2	3	4	5	6	7	8	9	10	11	12
A	0.083	0.289	0.286	0.289	0.294	0.292	0.294	0.294	0.296	0.082	0.084	0.084	read:324 Read#3						Reviewer:		Date:
B	0.083	0.288	0.091	0.092	0.091	0.292	0.296	0.298	0.297	0.089	0.09	0.09	read:324 Read#3	1mM, p,p'-Biphenol
C	0.083	0.286	0.093	0.091	0.092	0.289	0.294	0.291	0.292	0.085	0.088	0.085	read:324 Read#3	0.1mM, p,p'-Biphenol
D	0.084	0.287	0.151	0.149	0.149	0.323	0.33	0.324	0.325	0.117	0.119	0.119	read:324 Read#3	1mM, 2-Methyl-4H,3,1-benzoxazin-4-one
E	0.082	0.284	0.218	0.216	0.226	0.294	0.295	0.289	0.294	0.089	0.101	0.088	read:324 Read#3	0.1mM, 2-Methyl-4H,3,1-benzoxazin-4-one
F	0.081	0.285	0.254	0.252	0.258	0.296	0.292	0.291	0.292	0.086	0.089	0.088	read:324 Read#3	1mM, 5-Amino-o-cresol
G	0.084	0.286	0.273	0.267	0.273	0.293	0.289	0.289	0.287	0.084	0.084	0.085	read:324 Read#3	0.1mM, 5-Amino-o-cresol
H	0.085	0.317	0.281	0.281	0.283	0.292	0.288	0.287	0.287	0.086	0.085	0.086	read:324 Read#3	10mM, Trimethylolpropane triacrylate
50 min	1	2	3	4	5	6	7	8	9	10	11	12
A	0.085	0.289	0.288	0.29	0.296	0.294	0.297	0.296	0.298	0.084	0.086	0.085	read:324 Read#4
B	0.084	0.29	0.094	0.095	0.094	0.294	0.299	0.301	0.299	0.093	0.094	0.095	read:324 Read#4	1mM, p,p'-Biphenol
C	0.085	0.287	0.097	0.093	0.093	0.291	0.296	0.293	0.294	0.088	0.094	0.09	read:324 Read#4	0.1mM, p,p'-Biphenol
D	0.086	0.29	0.153	0.15	0.148	0.324	0.329	0.325	0.324	0.121	0.123	0.124	read:324 Read#4	1mM, 2-Methyl-4H,3,1-benzoxazin-4-one
E	0.083	0.284	0.218	0.217	0.227	0.294	0.295	0.289	0.293	0.092	0.105	0.094	read:324 Read#4	0.1mM, 2-Methyl-4H,3,1-benzoxazin-4-one
F	0.081	0.286	0.255	0.253	0.259	0.298	0.291	0.291	0.293	0.089	0.093	0.092	read:324 Read#4	1mM, 5-Amino-o-cresol
G	0.084	0.287	0.275	0.268	0.274	0.293	0.289	0.288	0.288	0.087	0.087	0.088	read:324 Read#4	0.1mM, 5-Amino-o-cresol
H	0.088	0.323	0.28	0.281	0.283	0.294	0.288	0.288	0.287	0.088	0.088	0.088	read:324 Read#4	10mM, Trimethylolpropane triacrylate

[truncated: 10 more sheets: 2019-4-15, 2019-5-3, 2019-5-14, 2019-6-3, 2021-4-6, 2021-4-7, 2021-4-8, 2021-4-12, 2021-4-13, 2021-4-15]
