# Supplementary material for: Development of a 96-Well Electrophilic Allergen Screening Assay for Skin Sensitization Using a Measurement Science Approach
Source: Toxics. 2022 May 17;10(5):257. doi: 10.3390/toxics10050257 (PMC9147637; doi:10.3390/toxics10050257)
Supplement: Supplementary file 1 [file toxics-10-00257-s001.zip › Raw Data for PDA Fluorescence.xlsx]

## Sheet: 2019-3-7
Bubble	1	2	3	4	5	6	7	8	9	10	11	12							PDA Fluorescence EASA - Study Information
A	0.066	0.066	0.066	0.065	0.066	0.067	0.066	0.066	0.066	0.067	0.066	0.067	Bubble:680
B	0.066	0.066	0.066	0.066	0.066	0.105	0.101	0.105	0.098	0.102	0.1	0.1	Bubble:680	4-Chloro-o-phenylenediamine					Study Name / Number:
C	0.066	0.065	0.065	0.065	0.065	0.066	0.066	0.066	0.067	0.066	0.066	0.066	Bubble:680	4'-Hydroxychalcone					Study Date:	2019-03-07
D	0.065	0.066	0.066	0.067	0.066	0.066	0.07	0.067	0.067	0.067	0.066	0.066	Bubble:680	2,4-Dichloronitrobenzene					Probe - Abs or Flour:	PDA Fluorescence Assay
E	0.067	0.066	0.066	0.066	0.066	0.066	0.066	0.066	0.066	0.066	0.066	0.066	Bubble:680	2-Methyl-4H,3,1-benzoxazin-4-one					Analytical Wavelength:	ex 324 nm / em 398 nm
F	0.066	0.066	0.066	0.066	0.066	0.066	0.066	0.066	0.066	0.066	0.066	0.066	Bubble:680	2-Mercaptobenzothiazole					Analyst:
G	0.066	0.065	0.065	0.065	0.065	0.066	0.066	0.066	0.066	0.07	0.066	0.066	Bubble:680	2-Methoxy-4-nitroaniline
H	0.066	0.066	0.066	0.065	0.067	0.067	0.067	0.067	0.067	0.067	0.068	0.068	Bubble:680	2-Amino-6-chloro-4-nitrophenol					Compounds
										PC Interfernce at 0.02mM (A10-12)										Name	Concentration Tested (mg/mL, mM, etc.)
5 min	1	2	3	4	5	6	7	8	9	10	11	12							1	4-Chloro-o-phenylenediamine	10mM
A	4771	60570	60456	59393	60223	60612	61133	61343	57198	4825	4844	4886	324,398 Read#1						2	4'-Hydroxychalcone	10mM
B	4932	66263	8620	9409	11516	36165	34910	36140	35925	13045	12710	12945	324,398 Read#1	4-Chloro-o-phenylenediamine					3	2,4-Dichloronitrobenzene	10mM
C	5011	66148	22726	24387	26286	3488	3008	3219	2764	2592	2572	2598	324,398 Read#1	4'-Hydroxychalcone					4	2-Methyl-4H,3,1-benzoxazin-4-one	10mM
D	4782	65474	39100	39976	40567	26458	25741	25609	22841	2676	2755	2754	324,398 Read#1	2,4-Dichloronitrobenzene					5	2-Mercaptobenzothiazole	10mM
E	4738	66345	50385	50808	51608	OVRFLW	OVRFLW	OVRFLW	OVRFLW	OVRFLW	OVRFLW	OVRFLW	324,398 Read#1	2-Methyl-4H,3,1-benzoxazin-4-one					6	2-Methoxy-4-nitroaniline	10mM
F	4870	66440	58320	58684	59110	5346	4159	5299	3866	2652	2700	2596	324,398 Read#1	2-Mercaptobenzothiazole					7	2-Amino-6-chloro-4-nitrophenol	10mM
G	4792	65708	60849	61720	60462	3442	2873	3316	3133	2373	2360	2329	324,398 Read#1	2-Methoxy-4-nitroaniline
H	4901	62886	60547	61384	61486	4069	4377	4287	3484	2299	2342	2336	324,398 Read#1	2-Amino-6-chloro-4-nitrophenol					Study Notes:
										PC Interfernce at 0.02mM (A10-12)
20 min	1	2	3	4	5	6	7	8	9	10	11	12
A	4760	51932	52151	51992	52860	52517	53547	53438	49959	4893	4861	4947	324,398 Read#2
B	4713	55264	5487	5708	5825	32212	30290	29635	30567	12081	12264	12462	324,398 Read#2	4-Chloro-o-phenylenediamine
C	4964	55814	7380	7607	8252	3347	3011	3080	2674	2480	2546	2456	324,398 Read#2	4'-Hydroxychalcone
D	4856	55080	17356	17984	17946	22485	21995	22156	18937	2585	2628	2630	324,398 Read#2	2,4-Dichloronitrobenzene
E	4700	55759	32467	31779	32548	OVRFLW	OVRFLW	OVRFLW	OVRFLW	OVRFLW	OVRFLW	OVRFLW	324,398 Read#2	2-Methyl-4H,3,1-benzoxazin-4-one
F	4839	55297	43939	44129	44658	5050	4134	4984	4029	2584	2605	2597	324,398 Read#2	2-Mercaptobenzothiazole
G	4663	55338	48457	48821	48228	3349	2805	3181	2986	2275	2237	2290	324,398 Read#2	2-Methoxy-4-nitroaniline					Analyst:		Date:
H	4725	54101	50572	51313	51799	3790	3940	3914	3324	2274	2299	2241	324,398 Read#2	2-Amino-6-chloro-4-nitrophenol
										PC Interfernce at 0.02mM (A10-12)
35 min	1	2	3	4	5	6	7	8	9	10	11	12
A	4745	49400	49548	49711	49697	50546	50768	50451	46567	4841	4946	4865	324,398 Read#3						Reviewer:		Date:
B	4680	51987	5531	5501	5810	29356	27594	28225	28187	11414	12148	11261	324,398 Read#3	4-Chloro-o-phenylenediamine
C	4821	52319	6910	7042	7230	3338	2975	3031	2688	2508	2439	2447	324,398 Read#3	4'-Hydroxychalcone
D	4804	52174	13739	14396	14226	21255	20527	20713	17843	2610	2634	2604	324,398 Read#3	2,4-Dichloronitrobenzene
E	4741	52542	28694	28997	29211	OVRFLW	OVRFLW	OVRFLW	OVRFLW	OVRFLW	OVRFLW	OVRFLW	324,398 Read#3	2-Methyl-4H,3,1-benzoxazin-4-one
F	4786	52697	40710	41048	41001	4919	4233	4931	4083	2539	2553	2566	324,398 Read#3	2-Mercaptobenzothiazole
G	4675	51751	45019	45224	44678	3211	2745	3142	2920	2244	2242	2210	324,398 Read#3	2-Methoxy-4-nitroaniline
H	4692	51624	48157	48241	49502	3758	3909	3855	3344	2249	2254	2260	324,398 Read#3	2-Amino-6-chloro-4-nitrophenol
										PC Interfernce at 0.02mM (A10-12)
50 min	1	2	3	4	5	6	7	8	9	10	11	12
A	4709	48224	47950	48103	48546	48757	49072	48788	45109	4831	4939	4801	324,398 Read#4
B	4769	50219	5428	5362	5604	27794	26928	29251	27327	11771	12275	10713	324,398 Read#4	4-Chloro-o-phenylenediamine
C	4902	50090	6634	6837	7136	3270	2986	3167	2747	2506	2466	2448	324,398 Read#4	4'-Hydroxychalcone
D	4844	50175	13016	13679	13076	20276	19675	19847	17193	2567	2649	2638	324,398 Read#4	2,4-Dichloronitrobenzene
E	4783	49956	27393	27795	27619	OVRFLW	OVRFLW	OVRFLW	OVRFLW	OVRFLW	OVRFLW	OVRFLW	324,398 Read#4	2-Methyl-4H,3,1-benzoxazin-4-one
F	4765	49812	38821	39374	39173	4917	4122	4979	4155	2672	2581	2616	324,398 Read#4	2-Mercaptobenzothiazole
G	4737	49654	43349	43458	43863	3211	2816	3103	3013	2282	2228	2212	324,398 Read#4	2-Methoxy-4-nitroaniline
H	4651	49764	46331	46917	47419	3786	3933	3948	3416	2330	2226	2223	324,398 Read#4	2-Amino-6-chloro-4-nitrophenol
										PC Interfernce at 0.02mM (A10-12)
Curves	1	2	3	4	5	6	7	8	9	10	11	12
A													Bitmap [324,398]
B													Bitmap [324,398]	4-Chloro-o-phenylenediamine
C													Bitmap [324,398]	4'-Hydroxychalcone
D													Bitmap [324,398]	2,4-Dichloronitrobenzene
E													Bitmap [324,398]	2-Methyl-4H,3,1-benzoxazin-4-one
F													Bitmap [324,398]	2-Mercaptobenzothiazole
G													Bitmap [324,398]	2-Methoxy-4-nitroaniline
H													Bitmap [324,398]	2-Amino-6-chloro-4-nitrophenol

## Sheet: 2019-3-11
Bubble	1	2	3	4	5	6	7	8	9	10	11	12							PDA Fluorescence EASA - Study Information
A	0.066	0.065	0.066	0.065	0.066	0.065	0.07	0.067	0.066	0.066	0.066	0.066	Bubble:680
B	0.069	0.066	0.066	0.067	0.068	0.066	0.066	0.066	0.068	0.066	0.067	0.068	Bubble:680	2,4-Diaminotoluene					Study Name / Number:
C	0.066	0.065	0.065	0.067	0.065	0.065	0.066	0.066	0.066	0.066	0.066	0.066	Bubble:680	1-Ethyl-3-methylimidazolium chloride					Study Date:	2019-03-11
D	0.066	0.07	0.065	0.065	0.065	0.066	0.066	0.065	0.066	0.066	0.066	0.066	Bubble:680	1-Butyl-3-methylimidazolium chloride					Probe - Abs or Flour:	PDA Fluorescence Assay
E	0.067	0.066	0.065	0.065	0.065	0.066	0.066	0.065	0.066	0.066	0.066	0.066	Bubble:680	2,4,5-Trichlorophenoxyacetic acid					Analytical Wavelength:	ex 324 nm / em 398 nm
F	0.067	0.065	0.065	0.065	0.066	0.065	0.065	0.066	0.066	0.066	0.067	0.066	Bubble:680	1-Butyl-1-methylpyrrolidium chloride					Analyst:
G	0.066	0.065	0.066	0.065	0.065	0.484	0.509	0.423	0.701	0.392	0.361	0.362	Bubble:680	1-Hydroxy-4-(p-toluidino) anthraquinone
H	0.065	0.065	0.066	0.065	0.065	0.066	0.066	0.067	0.066	0.066	0.066	0.066	Bubble:680	12-Bromo-1-dodecanol					Compounds
																				Name	Concentration Tested (mg/mL, mM, etc.)
5 min	1	2	3	4	5	6	7	8	9	10	11	12							1	2,4-Diaminotoluene	10mM
A	5017	59638	60188	61063	61496	62643	62567	62357	63198	4485	4441	4641	324,398 Read#1						2	1-Ethyl-3-methylimidazolium chloride	10mM
B	4991	65277	7316	16349	7818	61461	62540	61950	61120	10645	10744	11332	324,398 Read#1	2,4-Diaminotoluene					3	1-Butyl-3-methylimidazolium chloride	10mM
C	4966	66183	19359	25536	21063	66856	68609	68644	68298	5273	5291	5314	324,398 Read#1	1-Ethyl-3-methylimidazolium chloride					4	2,4,5-Trichlorophenoxyacetic acid	10mM
D	4967	66984	35552	39483	37383	66444	67271	68305	68605	4695	4710	4683	324,398 Read#1	1-Butyl-3-methylimidazolium chloride					5	1-Butyl-1-methylpyrrolidium chloride	10mM
E	4988	65911	50233	51051	50390	77232	77558	77888	79223	4929	4886	4919	324,398 Read#1	2,4,5-Trichlorophenoxyacetic acid					6	1-Hydroxy-4-(p-toluidino) anthraquinone	10mM
F	5523	66986	57500	59179	57735	66771	68007	68886	68748	5219	5187	5182	324,398 Read#1	1-Butyl-1-methylpyrrolidium chloride					7	12-Bromo-1-dodecanol	10mM
G	4909	67800	61540	61632	61694	36930	34922	37189	34722	3019	3097	3042	324,398 Read#1	1-Hydroxy-4-(p-toluidino) anthraquinone
H	4844	64023	62217	60903	61613	61620	62535	63347	63329	4783	4696	4766	324,398 Read#1	12-Bromo-1-dodecanol					Study Notes:
20 min	1	2	3	4	5	6	7	8	9	10	11	12
A	4802	50868	52558	52941	53679	54128	53541	53980	53739	4348	4379	4489	324,398 Read#2
B	5110	54298	6071	7120	6072	52102	52280	52008	51388	10202	10270	10720	324,398 Read#2	2,4-Diaminotoluene
C	5007	54979	7657	12013	7892	56827	57655	57471	56139	5261	5240	5283	324,398 Read#2	1-Ethyl-3-methylimidazolium chloride
D	4990	55592	16752	22265	17483	56714	57076	57117	56901	4755	4731	4695	324,398 Read#2	1-Butyl-3-methylimidazolium chloride
E	4936	55260	33409	34847	33690	66046	65844	66281	66239	4838	4834	4768	324,398 Read#2	2,4,5-Trichlorophenoxyacetic acid
F	5358	55511	43614	44345	44635	57078	57149	58074	57095	5153	5279	5154	324,398 Read#2	1-Butyl-1-methylpyrrolidium chloride
G	4898	56419	49163	49521	50066	32630	30422	34121	28281	2933	2999	2961	324,398 Read#2	1-Hydroxy-4-(p-toluidino) anthraquinone					Analyst:		Date:
H	4873	54381	52277	51564	52531	53301	54072	54614	54653	4748	4798	4810	324,398 Read#2	12-Bromo-1-dodecanol
35 min	1	2	3	4	5	6	7	8	9	10	11	12
A	4882	49019	49644	50291	51024	51406	50824	51004	50771	4409	4397	4556	324,398 Read#3						Reviewer:		Date:
B	5016	50986	5942	6257	6024	49053	49311	48820	48340	9871	10040	10508	324,398 Read#3	2,4-Diaminotoluene
C	4938	51387	7117	8726	7682	52992	53652	53510	52715	5261	5160	5294	324,398 Read#3	1-Ethyl-3-methylimidazolium chloride
D	4964	52608	13704	18046	14037	52280	52577	53127	53036	4563	4649	4684	324,398 Read#3	1-Butyl-3-methylimidazolium chloride
E	4846	51317	30127	31273	30173	61255	61487	61647	61651	4889	4891	4876	324,398 Read#3	2,4,5-Trichlorophenoxyacetic acid
F	5353	52517	40177	40901	41060	52608	52849	53328	52399	5148	5265	5249	324,398 Read#3	1-Butyl-1-methylpyrrolidium chloride
G	4915	52855	46342	46294	46642	32923	31326	33154	30036	2777	2898	2852	324,398 Read#3	1-Hydroxy-4-(p-toluidino) anthraquinone
H	4831	52132	49393	48667	49560	50879	51502	51307	51241	4644	4688	4681	324,398 Read#3	12-Bromo-1-dodecanol
50 min	1	2	3	4	5	6	7	8	9	10	11	12
A	4883	47867	48038	48713	49333	49807	48890	48786	48737	4374	4357	4567	324,398 Read#4
B	4980	49702	5931	6127	5946	46942	46912	46330	46453	9721	9805	9995	324,398 Read#4	2,4-Diaminotoluene
C	4950	50388	7058	7583	7514	50443	51352	50421	50475	5165	5112	5346	324,398 Read#4	1-Ethyl-3-methylimidazolium chloride
D	4923	50243	12634	15766	13318	50403	50447	50820	49920	4703	4687	4672	324,398 Read#4	1-Butyl-3-methylimidazolium chloride
E	4973	48987	28272	29572	28576	58412	58314	58536	58502	4761	4798	4693	324,398 Read#4	2,4,5-Trichlorophenoxyacetic acid
F	5288	50010	38326	39415	39428	50109	51068	51384	50062	5140	5080	5230	324,398 Read#4	1-Butyl-1-methylpyrrolidium chloride
G	4940	49311	44841	44978	45294	33108	30954	32331	29781	2883	2850	2985	324,398 Read#4	1-Hydroxy-4-(p-toluidino) anthraquinone
H	4933	50374	48605	47613	47558	48605	49727	49670	49471	4768	4749	4685	324,398 Read#4	12-Bromo-1-dodecanol

## Sheet: 2019-3-12
Bubble	1	2	3	4	5	6	7	8	9	10	11	12						PDA Fluorescence EASA - Study Information
A	0.066	0.066	0.066	0.066	0.067	0.066	0.066	0.066	0.066	0.066	0.066	0.066	Bubble:680
B	0.066	0.066	0.066	0.066	0.066	0.067	0.066	0.067	0.066	0.071	0.072	0.067	Bubble:680	Camphorquinone				Study Name / Number:
C	0.067	0.067	0.066	0.065	0.066	0.066	0.066	0.066	0.066	0.066	0.074	0.066	Bubble:680	4-Methylcyclohexanemethanol				Study Date:	2019-03-12
D	0.066	0.066	0.066	0.068	0.065	0.066	0.066	0.066	0.066	0.067	0.067	0.067	Bubble:680	Atrazine				Probe - Abs or Flour:	PDA Fluorescence Assay
E	0.066	0.066	0.07	0.066	0.065	0.066	0.066	0.066	0.066	0.066	0.066	0.066	Bubble:680	Ammonium Thiosulfate				Analytical Wavelength:	ex 324 nm / em 398 nm
F	0.068	0.065	0.065	0.066	0.065	0.068	0.068	0.068	0.068	0.068	0.068	0.068	Bubble:680	cis-Bixin				Analyst:
G	0.066	0.065	0.066	0.066	0.066	0.066	0.066	0.066	0.066	0.066	0.066	0.066	Bubble:680	Clarithromycin
H	0.066	0.065	0.065	0.065	0.065	0.066	0.066	0.066	0.066	0.066	0.066	0.067	Bubble:680	5-Amino-o-cresol				Compounds
																			Name	Concentration Tested (mg/mL, mM, etc.)
5 min	1	2	3	4	5	6	7	8	9	10	11	12						1	Camphorquinone	10mM
A	5030	61156	61279	61445	66033	62193	61367	62319	63062	4667	4821	5333	324,398 Read#1					2	4-Methylcyclohexanemethanol	10mM
B	5018	66509	7827	7902	10383	63593	63606	64814	65832	4599	4562	5214	324,398 Read#1	Camphorquinone				3	Atrazine	10mM
C	4945	65525	20000	19422	24651	66935	66868	67980	69720	4959	4894	5096	324,398 Read#1	4-Methylcyclohexanemethanol				4	Ammonium Thiosulfate	10mM
D	5070	66209	35157	36024	41308	67550	67884	68476	70695	5713	5632	5608	324,398 Read#1	Atrazine				5	cis-Bixin	10mM
E	4963	66323	49636	49991	54978	68437	67516	67922	70125	4915	4699	4767	324,398 Read#1	Ammonium Thiosulfate				6	Clarithromycin	10mM
F	5025	66181	57621	56562	62863	16571	17088	15011	15855	13407	13141	13193	324,398 Read#1	cis-Bixin				7	5-Amino-o-cresol	10mM
G	5056	65724	60632	60817	66998	56323	57641	58018	59957	5165	5207	5039	324,398 Read#1	Clarithromycin
H	5140	63485	60300	60017	66476	64159	63986	63305	65835	10660	10457	10319	324,398 Read#1	5-Amino-o-cresol				Study Notes:
20 min	1	2	3	4	5	6	7	8	9	10	11	12
A	4941	51031	52113	52682	56362	52830	52061	52816	52542	4757	4888	5437	324,398 Read#2
B	5001	54143	6185	6111	6503	52291	52642	52247	53238	4637	4459	5330	324,398 Read#2	Camphorquinone
C	4866	53623	7773	7591	10007	55225	55644	55588	55912	4826	4961	5162	324,398 Read#2	4-Methylcyclohexanemethanol
D	4936	53881	15962	16631	19683	57133	56690	57002	57931	5610	5750	5638	324,398 Read#2	Atrazine
E	4928	54408	31734	32132	36161	56277	55640	55948	56654	4817	4749	4684	324,398 Read#2	Ammonium Thiosulfate
F	5004	54256	42451	42357	46662	14672	14900	13840	14273	12963	12767	12741	324,398 Read#2	cis-Bixin
G	5121	53531	47406	47863	52797	47265	47709	47849	48317	5136	4979	5155	324,398 Read#2	Clarithromycin				Analyst:		Date:
H	4973	52846	50391	50632	55569	55327	54652	54370	55907	10431	10134	10149	324,398 Read#2	5-Amino-o-cresol
35 min	1	2	3	4	5	6	7	8	9	10	11	12
A	4989	48565	49536	50044	53145	50063	48838	50163	49379	4705	4799	5446	324,398 Read#3					Reviewer:		Date:
B	4960	51101	6009	6100	6426	48680	48774	48853	49108	4598	4563	5456	324,398 Read#3	Camphorquinone
C	4980	50186	7220	7186	9102	51836	51502	51441	51852	4885	4942	5116	324,398 Read#3	4-Methylcyclohexanemethanol
D	5022	50474	12584	13287	15758	52157	51777	52653	53063	5635	5702	5752	324,398 Read#3	Atrazine
E	4869	50099	28465	28727	31908	51591	51880	51240	51830	4819	4700	4706	324,398 Read#3	Ammonium Thiosulfate
F	4965	50588	39058	38977	43056	14024	14109	13283	13625	12711	12588	12483	324,398 Read#3	cis-Bixin
G	5047	50405	43883	44665	49061	44167	44948	44321	45333	5129	5004	5071	324,398 Read#3	Clarithromycin
H	5000	50290	47319	47977	52558	52357	52679	51176	52186	10389	9959	10003	324,398 Read#3	5-Amino-o-cresol
50 min	1	2	3	4	5	6	7	8	9	10	11	12
A	4799	47145	47448	48718	52033	48474	47180	48064	47558	4755	4909	5403	324,398 Read#4
B	4961	49463	5980	6201	6337	46291	46670	46538	47074	4473	4442	5350	324,398 Read#4	Camphorquinone
C	4974	47641	7140	7010	8789	49261	49161	49270	49323	4815	4798	5109	324,398 Read#4	4-Methylcyclohexanemethanol
D	4979	47572	11711	12244	14677	49833	49795	49508	51197	5626	5677	5668	324,398 Read#4	Atrazine
E	4972	47150	26925	27187	30835	49422	49487	48203	49343	4790	4646	4767	324,398 Read#4	Ammonium Thiosulfate
F	4888	47633	37501	37759	41837	13701	13831	13191	13283	12715	12266	12301	324,398 Read#4	cis-Bixin
G	4951	47588	42348	43554	47888	43054	43322	43039	43687	5112	4864	4988	324,398 Read#4	Clarithromycin
H	4974	49770	46141	46158	50418	50073	50816	50059	50534	10027	9755	9878	324,398 Read#4	5-Amino-o-cresol

## Sheet: 2019-3-19
Bubble	1	2	3	4	5	6	7	8	9	10	11	12									PDA Fluorescence EASA - Study Information
A	0.067	0.066	0.066	0.066	0.067	0.066	0.066	0.066	0.066	0.065	0.066	0.066	Bubble:680
B	0.066	0.065	0.066	0.066	0.077	0.066	0.067	0.066	0.066	0.066	0.067	0.067	Bubble:680	trans-p-Hydroxycinnamic acid							Study Name / Number:
C	0.067	0.066	0.066	0.066	0.067	0.066	0.066	0.066	0.066	0.065	0.066	0.066	Bubble:680	Tetramethylthiuram monosulfide				(Yellow)			Study Date:	2019-03-19
D	0.066	0.066	0.066	0.066	0.066	0.066	0.066	0.066	0.067	0.066	0.067	0.067	Bubble:680	Triphenyl phosphate							Probe - Abs or Flour:	PDA Fluorescence Assay
E	0.068	0.065	0.065	0.066	0.065	0.066	0.066	0.066	0.066	0.066	0.066	0.066	Bubble:680	Tetraethylthiuram disulfide							Analytical Wavelength:	ex 324 nm / em 398 nm
F	0.067	0.066	0.066	0.066	0.066	0.066	0.067	0.066	0.067	0.067	0.067	0.067	Bubble:680	Trimethylolpropane triacrylate							Analyst:
G	0.066	0.066	0.065	0.065	0.067	0.074	0.075	0.076	0.075	0.074	0.075	0.075	Bubble:680	Zinc diethyldithiocarbamate				(White Precipitate)
H	0.066	0.065	0.066	0.066	0.066	0.066	0.066	0.066	0.066	0.066	0.066	0.067	Bubble:680	Dicyclohexylcarbodiimide							Compounds
																						Name	Concentration Tested (mg/mL, mM, etc.)
5 min	1	2	3	4	5	6	7	8	9	10	11	12									1	trans-p-Hydroxycinnamic acid	10mM
A	5091	62560	62710	61767	62195	63284	63938	64242	64629	4608	4542	4507	324,398 Read#1								2	Tetramethylthiuram monosulfide	10mM
B	5148	67910	7990	8563	9931	38441	37835	38069	38392	22298	22015	21872	324,398 Read#1	trans-p-Hydroxycinnamic acid							3	Triphenyl phosphate	10mM
C	5051	68219	19415	19942	19633	14090	14342	14200	15896	2609	2627	2573	324,398 Read#1	Tetramethylthiuram monosulfide				(Yellow)			4	Tetraethylthiuram disulfide	10mM
D	5237	68316	34655	34481	36491	66779	67106	68124	69955	4794	4752	4829	324,398 Read#1	Triphenyl phosphate							5	Trimethylolpropane triacrylate	10mM
E	5054	67321	49694	48893	47954	33494	33461	34240	35303	3042	3111	3005	324,398 Read#1	Tetraethylthiuram disulfide							6	Zinc diethyldithiocarbamate	10mM
F	5096	66803	57921	56632	56835	65492	65557	66959	68056	4735	4805	4777	324,398 Read#1	Trimethylolpropane triacrylate							7	Dicyclohexylcarbodiimide	10mM
G	5089	66360	60383	61169	60502	57039	57335	57177	60431	5550	5657	5827	324,398 Read#1	Zinc diethyldithiocarbamate				(White Precipitate)
H	5060	63559	60965	60470	61449	63780	65320	65150	66541	5783	5662	5680	324,398 Read#1	Dicyclohexylcarbodiimide							Study Notes:
20 min	1	2	3	4	5	6	7	8	9	10	11	12
A	4962	53124	53584	52930	53338	53545	54358	54223	54399	4517	4411	4427	324,398 Read#2
B	5223	56847	6779	6752	7811	36063	35712	35560	35585	22228	21830	21922	324,398 Read#2	trans-p-Hydroxycinnamic acid
C	5095	56531	8403	8406	8100	12121	12317	12038	13277	2550	2523	2546	324,398 Read#2	Tetramethylthiuram monosulfide				(Yellow)
D	5246	56859	16251	16453	17137	56498	56861	57335	57920	4751	4798	4797	324,398 Read#2	Triphenyl phosphate
E	4863	56453	33430	33120	31943	27609	27471	28342	28601	2898	2904	2915	324,398 Read#2	Tetraethylthiuram disulfide
F	5054	56318	44452	43593	43882	54791	55075	55644	56077	4708	4733	4698	324,398 Read#2	Trimethylolpropane triacrylate
G	5058	55779	48961	49570	49361	47111	47310	47015	48381	4840	5101	5159	324,398 Read#2	Zinc diethyldithiocarbamate				(White Precipitate)			Analyst:		Date:
H	4944	54815	51899	51623	51996	55005	55488	55474	55760	5829	5712	5692	324,398 Read#2	Dicyclohexylcarbodiimide
35 min	1	2	3	4	5	6	7	8	9	10	11	12
A	5128	50686	51157	49964	50855	51399	51452	51147	51245	4408	4470	4445	324,398 Read#3								Reviewer:		Date:
B	5173	53728	6625	6650	7440	35029	34631	34643	34498	22010	21305	21759	324,398 Read#3	trans-p-Hydroxycinnamic acid
C	5082	53045	8015	7869	7760	11555	11568	11224	12482	2444	2434	2466	324,398 Read#3	Tetramethylthiuram monosulfide				(Yellow)
D	5224	52810	13581	13541	14118	51986	52689	52215	53472	4752	4734	4727	324,398 Read#3	Triphenyl phosphate
E	4984	52981	30274	29653	28627	25475	25322	26050	26372	2830	2951	2950	324,398 Read#3	Tetraethylthiuram disulfide
F	5037	52509	41062	40712	40601	51009	51420	51413	51839	4676	4640	4632	324,398 Read#3	Trimethylolpropane triacrylate
G	4897	52201	46131	46602	46405	43352	43672	43746	44611	4550	4589	4952	324,398 Read#3	Zinc diethyldithiocarbamate				(White Precipitate)
H	4991	51933	49393	49232	49223	51449	52518	51892	52358	5843	5615	5738	324,398 Read#3	Dicyclohexylcarbodiimide
50 min	1	2	3	4	5	6	7	8	9	10	11	12
A	5019	49546	49041	48677	49456	49395	49627	49585	49663	4435	4386	4473	324,398 Read#4
B	5108	50866	6380	6406	7540	34211	33651	33920	33857	21576	20779	21186	324,398 Read#4	trans-p-Hydroxycinnamic acid
C	4932	51410	7880	7623	7593	11145	11134	10892	11979	2545	2538	2407	324,398 Read#4	Tetramethylthiuram monosulfide				(Yellow)
D	5197	50287	12572	12542	13122	49393	49892	50259	50781	4664	4665	4715	324,398 Read#4	Triphenyl phosphate
E	4917	49105	28628	28330	27108	24485	24251	24650	24885	2913	2998	2876	324,398 Read#4	Tetraethylthiuram disulfide
F	5057	48491	38937	38308	38631	48485	48760	48854	48911	4570	4709	4623	324,398 Read#4	Trimethylolpropane triacrylate
G	4864	48411	43655	43903	44639	37798	38515	38427	39424	4469	4424	4795	324,398 Read#4	Zinc diethyldithiocarbamate				(White Precipitate)
H	4797	48206	46352	46970	47381	49967	50376	50371	51046	5692	5577	5601	324,398 Read#4	Dicyclohexylcarbodiimide

## Sheet: 2019-3-22
Bubble	1	2	3	4	5	6	7	8	9	10	11	12													PDA Fluorescence EASA - Study Information
A	0.067	0.067	0.067	0.069	0.069	0.067	0.07	0.067	0.066	0.067	0.069	0.068	Bubble:680
B	0.068	0.068	0.069	0.069	0.067	0.068	0.068	0.066	0.067	0.068	0.068	0.068	Bubble:680	o-Cresol											Study Name / Number:
C	0.067	0.068	0.069	0.071	0.066	0.069	0.07	0.069	0.07	0.075	0.074	0.074	Bubble:680	Pyrogallol											Study Date:	2019-03-22
D	0.071	0.068	0.066	0.066	0.066	0.068	0.068	0.067	0.067	0.068	0.068	0.068	Bubble:680	p,p'-Biphenol											Probe - Abs or Flour:	PDA Fluorescence Assay
E	0.074	0.067	0.067	0.067	0.067	0.067	0.07	0.066	0.067	0.067	0.068	0.069	Bubble:680	Sodium metasilicate											Analytical Wavelength:	ex 324 nm / em 398 nm
F	0.078	0.068	0.066	0.067	0.067	0.069	0.069	0.07	0.07	0.07	0.071	0.074	Bubble:680	Palladium di(4-oxapent-2-en-2-oate)											Analyst:
G	0.074	0.067	0.068	0.067	0.067	0.067	0.067	0.067	0.068	0.068	0.07	0.067	Bubble:680	Sodium octyl sulfate
H	0.07	0.067	0.069	0.069	0.067	0.068	0.068	0.067	0.069	0.067	0.067	0.068	Bubble:680	Potassium dicyanoaurate											Compounds
																										Name	Concentration Tested (mg/mL, mM, etc.)
5 min	1	2	3	4	5	6	7	8	9	10	11	12													1	o-Cresol	10mM
A	4793	67452	64816	64323	64280	65024	64055	65726	66314	4639	4546	4823	324,398 Read#1												2	Pyrogallol	10mM
B	4856	73090	8248	8423	9182	67445	69125	69955	70855	7210	7247	7297	324,398 Read#1	o-Cresol											3	p,p'-Biphenol	10mM
C	4831	74349	19733	20509	21469	48028	48624	50585	53089	5930	6121	5971	324,398 Read#1	Pyrogallol				interference cells turn brown first because SS added first							4	Sodium metasilicate	10mM
D	4934	73605	36449	38579	38554	OVRFLW	OVRFLW	OVRFLW	OVRFLW	OVRFLW	OVRFLW	OVRFLW	324,398 Read#1	p,p'-Biphenol											5	Palladium di(4-oxapent-2-en-2-oate)	10mM
E	5102	73789	51359	51099	51542	69356	69704	70764	72271	4920	4966	4938	324,398 Read#1	Sodium metasilicate				prec in TC vial							6	Sodium octyl sulfate	10mM
F	5115	72767	60140	60495	60722	2966	2969	2665	2806	2477	2368	2379	324,398 Read#1	Palladium di(4-oxapent-2-en-2-oate)											7	Potassium dicyanoaurate	10mM
G	4944	73199	64610	64472	63374	68443	68792	70666	71894	4824	5107	4955	324,398 Read#1	Sodium octyl sulfate				prec in TC vial
H	5131	70454	63526	63430	63774	64407	64475	66448	68738	4984	4975	5031	324,398 Read#1	Potassium dicyanoaurate											Study Notes:
20 min	1	2	3	4	5	6	7	8	9	10	11	12
A	4864	56133	54302	53669	53409	54293	53553	54964	54757	4609	4564	4740	324,398 Read#2
B	4848	58645	6881	6672	7007	56105	56955	57322	57331	7526	7557	7682	324,398 Read#2	o-Cresol
C	4912	59655	8303	8422	8439	6781	6780	6779	6801	4057	4089	3850	324,398 Read#2	Pyrogallol				turned brown with SS/probe
D	4894	59689	16888	18385	18281	OVRFLW	OVRFLW	OVRFLW	OVRFLW	OVRFLW	OVRFLW	OVRFLW	324,398 Read#2	p,p'-Biphenol
E	4983	59247	33963	33886	34022	56690	55979	57159	58270	4917	4903	4875	324,398 Read#2	Sodium metasilicate				prec in TC vial
F	5039	58155	44758	45599	44806	2900	2880	2631	2786	2441	2241	2358	324,398 Read#2	Palladium di(4-oxapent-2-en-2-oate)
G	4945	58690	50379	50949	50037	55816	55731	56557	57140	4891	5182	4814	324,398 Read#2	Sodium octyl sulfate				prec in TC vial							Analyst:		Date:
H	5083	58329	51790	52184	52483	53601	54145	55300	56482	4947	4905	5037	324,398 Read#2	Potassium dicyanoaurate
35 min	1	2	3	4	5	6	7	8	9	10	11	12
A	4843	53311	51486	51330	50379	50828	50563	51649	51283	4502	4607	4749	324,398 Read#3												Reviewer:		Date:
B	4841	55028	6619	6636	6533	52260	53460	53397	53494	7436	7394	7692	324,398 Read#3	o-Cresol
C	4908	55415	7978	8108	7945	3506	3640	3484	3500	3146	3145	2966	324,398 Read#3	Pyrogallol				turned brown with SS/probe
D	4893	54681	13590	14973	14779	OVRFLW	OVRFLW	OVRFLW	OVRFLW	OVRFLW	OVRFLW	OVRFLW	324,398 Read#3	p,p'-Biphenol
E	5072	55392	29912	29804	29980	52017	51600	52676	53049	4816	4958	4920	324,398 Read#3	Sodium metasilicate				prec in TC vial
F	4948	53094	40567	41578	41603	2858	2878	2682	2748	2326	2234	2267	324,398 Read#3	Palladium di(4-oxapent-2-en-2-oate)
G	4893	54635	46758	46645	45940	51616	51845	52339	52992	4737	5114	4976	324,398 Read#3	Sodium octyl sulfate				prec in TC vial
H	5022	54946	49010	49061	49338	50810	51107	51543	52669	5034	4957	4921	324,398 Read#3	Potassium dicyanoaurate
50 min	1	2	3	4	5	6	7	8	9	10	11	12
A	4840	51177	49534	49487	49236	49303	48778	50116	49660	4570	4588	4566	324,398 Read#4
B	4803	53060	6386	6668	6579	49749	51138	50895	51008	7509	7415	7618	324,398 Read#4	o-Cresol
C	4832	53322	7810	7805	7672	2953	3054	2896	2915	2830	2730	2741	324,398 Read#4	Pyrogallol				turned brown with SS/probe
D	4918	51466	13143	14029	13650	OVRFLW	OVRFLW	OVRFLW	OVRFLW	OVRFLW	OVRFLW	OVRFLW	324,398 Read#4	p,p'-Biphenol
E	5004	52305	28593	28378	27838	49969	49326	50792	50743	4919	4823	4908	324,398 Read#4	Sodium metasilicate				prec in TC vial
F	4975	48666	38694	39557	39395	2820	2963	2791	2829	2368	2360	2284	324,398 Read#4	Palladium di(4-oxapent-2-en-2-oate)
G	4855	49938	44820	45380	43844	49491	49740	50065	50787	4870	4978	4805	324,398 Read#4	Sodium octyl sulfate				prec in TC vial
H	4953	52649	46582	46687	47554	48698	48723	49943	50658	5082	4914	4866	324,398 Read#4	Potassium dicyanoaurate

## Sheet: 2019-3-25
Bubble	1	2	3	4	5	6	7	8	9	10	11	12								PDA Fluorescence EASA - Study Information
A	0.069	0.073	0.067	0.066	0.067	0.067	0.067	0.066	0.067	0.067	0.067	0.068	Bubble:680
B	0.067	0.067	0.07	0.067	0.067	0.068	0.068	0.066	0.067	0.068	0.067	0.067	Bubble:680	Isophorone diisocyanate						Study Name / Number:
C	0.069	0.067	0.068	0.071	0.067	0.069	0.067	0.067	0.067	0.067	0.067	0.067	Bubble:680	o-Benzyl-p-chlorophenol			slight color tinge			Study Date:	2019-03-25
D	0.071	0.067	0.068	0.071	0.068	0.068	0.068	0.067	0.067	0.081	0.067	0.067	Bubble:680	Fluconazole						Probe - Abs or Flour:	PDA Fluorescence Assay
E	0.068	0.067	0.069	0.068	0.067	0.067	0.07	0.067	0.068	0.067	0.067	0.07	Bubble:680	Heptachlor						Analytical Wavelength:	ex 324 nm / em 398 nm
F	0.068	0.067	0.066	0.067	0.067	0.067	0.066	0.066	0.067	0.067	0.067	0.067	Bubble:680	Methyl salicylate						Analyst:
G	0.072	0.066	0.071	0.066	0.066	0.067	0.067	0.067	0.067	0.066	0.067	0.067	Bubble:680	Ethylene thiourea
H	0.067	0.066	0.067	0.067	0.067	0.12	0.127	0.118	0.118	0.108	0.112	0.112	Bubble:680	N,N-diethyl-m-aminophenol			redish brown solution			Compounds
																					Name	Concentration Tested (mg/mL, mM, etc.)
5 min	1	2	3	4	5	6	7	8	9	10	11	12								1	Isophorone diisocyanate	10mM
A	4864	57633	59953	61184	61603	61007	62523	62905	63080	4777	4608	4842	324,398 Read#1							2	o-Benzyl-p-chlorophenol	10mM
B	4885	62107	11400	7039	7109	36034	36618	39044	40181	4917	4887	4863	324,398 Read#1	Isophorone diisocyanate						3	Fluconazole	10mM
C	4842	62953	18157	17172	17183	65188	65846	67095	67785	7875	7723	7875	324,398 Read#1	o-Benzyl-p-chlorophenol			slight color tinge			4	Heptachlor	10mM
D	4885	60338	30186	30448	31267	61496	62146	63439	64537	5343	5154	5033	324,398 Read#1	Fluconazole						5	Methyl salicylate	10mM
E	4784	62008	45518	45166	45891	64079	63052	66994	65913	5009	4940	4975	324,398 Read#1	Heptachlor						6	Ethylene thiourea	10mM
F	5014	63667	53549	54537	54837	45012	44965	46128	46069	28762	28529	28737	324,398 Read#1	Methyl salicylate						7	N,N-diethyl-m-aminophenol	10mM
G	6118	64733	58857	59020	58643	63123	64136	65130	66358	4913	4904	5004	324,398 Read#1	Ethylene thiourea
H	4843	60444	58030	58388	57822	OVRFLW	OVRFLW	OVRFLW	OVRFLW	OVRFLW	OVRFLW	OVRFLW	324,398 Read#1	N,N-diethyl-m-aminophenol			redish brown solution			Study Notes:
20 min	1	2	3	4	5	6	7	8	9	10	11	12
A	4839	49830	51485	53043	52864	53139	53714	54320	53665	4690	4611	4712	324,398 Read#2
B	4930	52353	5782	5686	5700	7235	7073	7534	7528	4913	4924	4848	324,398 Read#2	Isophorone diisocyanate
C	4800	53259	7865	7209	7120	56174	56416	56878	57158	7884	7969	7796	324,398 Read#2	o-Benzyl-p-chlorophenol			slight color tinge
D	4892	51279	14875	14386	14792	52068	52288	53492	53482	5475	5019	4938	324,398 Read#2	Fluconazole
E	4795	51837	30328	30367	30724	52903	52341	54202	53860	4989	4924	4881	324,398 Read#2	Heptachlor
F	4992	52566	41327	41229	41763	42217	41992	41841	42296	28734	29031	28607	324,398 Read#2	Methyl salicylate
G	6256	53326	48059	47851	47753	52587	53697	53804	54219	4852	4938	4945	324,398 Read#2	Ethylene thiourea						Analyst:		Date:
H	4942	50448	49426	49666	49264	OVRFLW	OVRFLW	OVRFLW	OVRFLW	OVRFLW	OVRFLW	OVRFLW	324,398 Read#2	N,N-diethyl-m-aminophenol			redish brown solution
35 min	1	2	3	4	5	6	7	8	9	10	11	12
A	4911	47298	48535	50101	50674	50370	51390	51278	50774	4686	4666	4823	324,398 Read#3							Reviewer:		Date:
B	4801	48683	5572	5701	5684	5836	5794	5865	5806	4964	4970	4810	324,398 Read#3	Isophorone diisocyanate
C	4906	49718	6930	6978	6826	51973	52021	53182	52816	7717	7876	7944	324,398 Read#3	o-Benzyl-p-chlorophenol			slight color tinge
D	4940	47944	12366	11815	11944	48480	48796	49484	49498	5382	5052	4967	324,398 Read#3	Fluconazole
E	4884	48819	27326	26779	27604	48898	48369	50056	48569	4839	4852	4884	324,398 Read#3	Heptachlor
F	5049	49914	38662	38093	38766	40943	40492	40606	40636	28409	28543	28533	324,398 Read#3	Methyl salicylate
G	6323	50826	45070	45401	44856	49813	50583	50822	50394	4963	4863	5001	324,398 Read#3	Ethylene thiourea
H	4967	49032	47135	47586	47355	OVRFLW	OVRFLW	OVRFLW	OVRFLW	OVRFLW	OVRFLW	OVRFLW	324,398 Read#3	N,N-diethyl-m-aminophenol			redish brown solution
50 min	1	2	3	4	5	6	7	8	9	10	11	12
A	4801	45991	46808	48682	49010	48482	49106	49725	48855	4560	4617	4725	324,398 Read#4
B	4763	46572	5500	5599	5673	5649	5564	5560	5706	4816	4929	4902	324,398 Read#4	Isophorone diisocyanate
C	4846	47705	6766	6813	6858	49899	49981	50824	51066	7851	7968	7832	324,398 Read#4	o-Benzyl-p-chlorophenol			slight color tinge
D	5029	45843	11394	10840	11329	46309	46553	47441	47059	5319	5014	5051	324,398 Read#4	Fluconazole
E	4880	46067	25827	25459	26070	46260	45721	47437	46247	4828	4788	4900	324,398 Read#4	Heptachlor
F	4991	47029	36373	35713	36559	39356	39328	39508	39175	27740	27530	27907	324,398 Read#4	Methyl salicylate
G	6274	47796	43526	42840	43362	47328	47555	48365	48413	4895	4870	4963	324,398 Read#4	Ethylene thiourea
H	4832	47144	44736	45207	45080	OVRFLW	OVRFLW	OVRFLW	OVRFLW	OVRFLW	OVRFLW	OVRFLW	324,398 Read#4	N,N-diethyl-m-aminophenol			redish brown solution

## Sheet: 2019-3-29
Bubble	1	2	3	4	5	6	7	8	9	10	11	12						PDA Fluorescence EASA - Study Information
A	0.075	0.069	0.068	0.066	0.068	0.068	0.067	0.068	0.068	0.067	0.067	0.067	Bubble:680
B	0.068	0.067	0.067	0.069	0.067	0.068	0.068	0.068	0.069	0.068	0.068	0.069	Bubble:680	Triethanolamine				Study Name / Number:
C	0.068	0.066	0.066	0.068	0.067	0.072	0.069	0.068	0.067	0.068	0.067	0.074	Bubble:680	Tri-n-octylphospine oxide				Study Date:	2019-03-29
D	0.099	0.067	0.066	0.067	0.069	0.067	0.067	0.068	0.068	0.068	0.068	0.076	Bubble:680	Pentaerythritol triacrylate				Probe - Abs or Flour:	PDA Fluorescence Assay
E	0.067	0.066	0.066	0.066	0.067	0.067	0.066	0.067	0.068	0.067	0.067	0.068	Bubble:680	2,3-Butanedione				Analytical Wavelength:	ex 324 nm / em 398 nm
F	0.067	0.068	0.066	0.066	0.067	0.067	0.067	0.067	0.069	0.069	0.069	0.068	Bubble:680	Azithromycin				Analyst:
G	0.067	0.066	0.067	0.066	0.066	0.067	0.066	0.068	0.067	0.067	0.067	0.069	Bubble:680	Benzethonium chloride
H	0.072	0.067	0.067	0.073	0.066	0.067	0.067	0.067	0.067	0.067	0.068	0.067	Bubble:680	Chlorpyrifos				Compounds
																			Name	Concentration Tested (mg/mL, mM, etc.)
5 min	1	2	3	4	5	6	7	8	9	10	11	12						1	Triethanolamine	10mM
A	4844	58687	59413	60543	60708	60530	61465	61159	61414	4859	4679	4643	324,398 Read#1					2	Tri-n-octylphospine oxide	10mM
B	4913	63187	7195	6680	6986	59153	57599	59783	58968	4818	5101	4801	324,398 Read#1	Triethanolamine				3	Pentaerythritol triacrylate	10mM
C	4809	64476	15584	15610	16467	59527	59646	61427	63089	4913	4877	4929	324,398 Read#1	Tri-n-octylphospine oxide				4	2,3-Butanedione	10mM
D	5045	62940	30677	30414	31893	59780	60350	59984	62548	4747	4723	4956	324,398 Read#1	Pentaerythritol triacrylate				5	Azithromycin	10mM
E	4789	64989	46561	46141	47413	51276	52586	54635	55427	4853	4777	4872	324,398 Read#1	2,3-Butanedione				6	Benzethonium chloride	10mM
F	4783	65044	54871	54617	55360	52885	52282	53316	54797	4845	4727	4722	324,398 Read#1	Azithromycin				7	Chlorpyrifos	10mM
G	4918	64307	59398	59537	60369	63803	63764	64777	64568	4829	4824	4943	324,398 Read#1	Benzethonium chloride
H	4873	61085	58809	58808	60245	58870	59164	58947	60755	4971	5016	4947	324,398 Read#1	Chlorpyrifos				Study Notes:
20 min	1	2	3	4	5	6	7	8	9	10	11	12
A	4874	49901	51213	52224	51817	52268	52562	51546	52342	4742	4658	4551	324,398 Read#2
B	4898	52343	5642	5731	5696	49535	48694	50026	48901	4872	4952	4761	324,398 Read#2	Triethanolamine
C	4877	53194	6975	6996	7131	49757	49560	51132	51684	4949	4913	4814	324,398 Read#2	Tri-n-octylphospine oxide
D	5026	51240	14407	13810	15471	49169	49632	49652	50338	4707	4729	4857	324,398 Read#2	Pentaerythritol triacrylate
E	4710	53644	30491	30230	31438	36333	36951	37925	38545	4826	4787	4893	324,398 Read#2	2,3-Butanedione
F	4821	53350	40793	41214	41563	43551	43702	44297	44538	4806	4804	4588	324,398 Read#2	Azithromycin
G	4924	52519	46750	46544	47896	52852	52511	52978	52557	4804	4921	5024	324,398 Read#2	Benzethonium chloride				Analyst:		Date:
H	4898	51170	49161	48865	50021	49720	50303	49183	50677	4965	4997	5050	324,398 Read#2	Chlorpyrifos
35 min	1	2	3	4	5	6	7	8	9	10	11	12
A	4816	46249	47970	49595	48722	49472	49848	49233	49424	4779	4539	4625	324,398 Read#3					Reviewer:		Date:
B	4861	48845	5644	5638	5709	46334	46267	46823	45285	4870	4970	4897	324,398 Read#3	Triethanolamine
C	4859	49591	6826	6659	6683	46068	46129	47710	47425	4879	4922	4802	324,398 Read#3	Tri-n-octylphospine oxide
D	5152	47711	11895	11166	12679	45159	45383	45695	45988	4948	4765	4868	324,398 Read#3	Pentaerythritol triacrylate
E	4714	49504	27047	26857	28489	31482	31771	32631	32827	4858	4766	4771	324,398 Read#3	2,3-Butanedione
F	4778	49705	37628	37475	38474	40494	40543	40977	41121	4823	4737	4681	324,398 Read#3	Azithromycin
G	4919	49089	43799	44187	44875	49454	49157	48754	48629	4757	4949	4876	324,398 Read#3	Benzethonium chloride
H	4842	48566	46677	46234	47431	47169	47071	46566	47382	4881	5041	4896	324,398 Read#3	Chlorpyrifos
50 min	1	2	3	4	5	6	7	8	9	10	11	12
A	4770	44369	46331	47792	47593	47963	47701	47704	47751	4686	4600	4572	324,398 Read#4
B	4759	47074	5533	5531	5701	44310	43860	45256	43041	4861	4870	4783	324,398 Read#4	Triethanolamine
C	4778	47287	6591	6718	6626	44498	44060	46205	45689	4920	4895	4790	324,398 Read#4	Tri-n-octylphospine oxide
D	4937	45977	10996	10777	11675	43480	43757	43848	43787	4795	4794	4897	324,398 Read#4	Pentaerythritol triacrylate
E	4680	47163	25710	25740	26733	29539	29982	30416	30513	4841	4713	4823	324,398 Read#4	2,3-Butanedione
F	4751	47441	36025	36549	37427	39107	38700	39665	39181	4700	4794	4654	324,398 Read#4	Azithromycin
G	4929	46926	41862	42604	44584	46697	47297	47439	46590	4761	4855	4923	324,398 Read#4	Benzethonium chloride
H	4885	45964	44611	44939	45499	45466	45232	44987	45652	4916	4981	4929	324,398 Read#4	Chlorpyrifos

## Sheet: 2019-4-1
Bubble	1	2	3	4	5	6	7	8	9	10	11	12							PDA Fluorescence EASA - Study Information
A	0.066	0.066	0.067	0.07	0.069	0.069	0.071	0.067	0.066	0.067	0.067	0.067	Bubble:680
B	0.075	0.072	0.067	0.07	0.07	0.07	0.066	0.068	0.067	0.067	0.069	0.067	Bubble:680	Iso-E Super					Study Name / Number:
C	0.067	0.07	0.068	0.07	0.066	0.091	0.122	0.115	0.081	0.093	0.104	0.105	Bubble:680	Annatto					Study Date:	2019-04-01
D	0.068	0.067	0.066	0.066	0.067	0.067	0.068	0.076	0.068	0.069	0.067	0.076	Bubble:680	EMPTY					Probe - Abs or Flour:	PDA Fluorescence Assay
E	0.068	0.07	0.075	0.069	0.068	0.073	0.077	0.075	0.073	0.073	0.073	0.078	Bubble:680	1 mM N,N-Diethyl-m-aminophenol					Analytical Wavelength:	ex 324 nm / em 398 nm
F	0.069	0.067	0.067	0.066	0.066	0.068	0.068	0.067	0.068	0.068	0.067	0.067	Bubble:680	0.1 mM N,N-Diethyl-m-aminophenol					Analyst:
G	0.066	0.085	0.066	0.066	0.067	0.067	0.066	0.066	0.067	0.066	0.067	0.067	Bubble:680	1 mM Tetramethylthiurammonosulfide
H	0.067	0.066	0.066	0.066	0.067	0.066	0.066	0.067	0.066	0.068	0.067	0.069	Bubble:680	0.1 mM Tetramethylthiurammonosulfide					Compounds
																				Name	Concentration Tested (mg/mL, mM, etc.)
5 min	1	2	3	4	5	6	7	8	9	10	11	12							1	Iso-E Super	10mM
A	4837	58443	57736	58399	57934	59025	59223	60342	60225	4699	4651	4563	324,398 Read#1						2	Annatto	10mM
B	4889	61130	7619	7275	12621	61793	61959	63836	62743	5416	5363	5532	324,398 Read#1	Iso-E Super					3	EMPTY	10mM
C	5562	62578	16739	15924	19699	30065	38231	43752	34406	3381	3250	3272	324,398 Read#1	Annatto					4	1 mM N,N-Diethyl-m-aminophenol	1 mM
D	4848	63542	32420	32546	33162	63436	62377	62312	64455	4722	4656	4728	324,398 Read#1	EMPTY					5	0.1 mM N,N-Diethyl-m-aminophenol	0.1 mM
E	4798	63517	44825	45531	45306	OVRFLW	OVRFLW	OVRFLW	OVRFLW	72530	73588	72245	324,398 Read#1	1 mM N,N-Diethyl-m-aminophenol					6	1 mM Tetramethylthiurammonosulfide	1 mM
F	5332	64608	54271	54772	53818	67872	67500	68924	69870	11494	11071	11145	324,398 Read#1	0.1 mM N,N-Diethyl-m-aminophenol					7	0.1 mM Tetramethylthiurammonosulfide	0.1 mM
G	4780	63532	57662	59234	57534	47289	47937	49679	46459	3970	3959	3919	324,398 Read#1	1 mM Tetramethylthiurammonosulfide
H	4912	60579	57206	59367	58894	57039	58234	59077	60451	4776	4640	4836	324,398 Read#1	0.1 mM Tetramethylthiurammonosulfide					Study Notes:
20 min	1	2	3	4	5	6	7	8	9	10	11	12
A	4929	49288	49846	50226	49056	49940	49796	51211	50630	4589	4542	4601	324,398 Read#2
B	4905	50288	5912	6006	6374	51589	51957	53309	52245	5343	5315	5341	324,398 Read#2	Iso-E Super
C	5681	51536	7185	7084	9076	22006	27796	31885	26523	3175	3178	3168	324,398 Read#2	Annatto
D	4885	52283	15627	14922	18001	55390	55319	55317	55684	4744	4755	4670	324,398 Read#2	EMPTY
E	4764	52185	29845	29482	30183	OVRFLW	OVRFLW	OVRFLW	OVRFLW	69186	69453	68945	324,398 Read#2	1 mM N,N-Diethyl-m-aminophenol
F	5462	52716	40869	41886	40050	56903	56883	56994	57283	10827	10367	10649	324,398 Read#2	0.1 mM N,N-Diethyl-m-aminophenol
G	4784	52530	46330	47188	46047	39125	39550	40472	37315	3846	3809	3772	324,398 Read#2	1 mM Tetramethylthiurammonosulfide					Analyst:		Date:
H	4942	51874	48239	49771	48997	48990	49581	50620	50314	4772	4739	4643	324,398 Read#2	0.1 mM Tetramethylthiurammonosulfide
35 min	1	2	3	4	5	6	7	8	9	10	11	12
A	4771	46627	46808	47496	46903	47800	47988	49015	48110	4614	4540	4566	324,398 Read#3						Reviewer:		Date:
B	4904	46954	5833	6006	6104	48426	48100	49311	48358	5274	5288	5373	324,398 Read#3	Iso-E Super
C	5582	48009	6802	6828	7354	17995	23028	26258	23143	3082	3092	3072	324,398 Read#3	Annatto
D	4825	49378	12823	12533	14675	51869	52124	51895	51709	4647	4562	4633	324,398 Read#3	EMPTY
E	4796	49107	26186	26431	27174	OVRFLW	OVRFLW	OVRFLW	OVRFLW	66318	67024	66340	324,398 Read#3	1 mM N,N-Diethyl-m-aminophenol
F	5383	50103	37614	38452	37390	53616	53249	53477	53278	10662	10211	10638	324,398 Read#3	0.1 mM N,N-Diethyl-m-aminophenol
G	4813	49412	43687	43865	43074	36455	36845	37773	35264	3768	3739	3797	324,398 Read#3	1 mM Tetramethylthiurammonosulfide
H	4880	49274	45534	46541	45694	45960	46229	47428	47646	4536	4714	4759	324,398 Read#3	0.1 mM Tetramethylthiurammonosulfide
50 min	1	2	3	4	5	6	7	8	9	10	11	12
A	4890	45242	45428	46117	45090	46069	46246	47052	46403	4610	4426	4578	324,398 Read#4
B	4874	44168	5752	5818	5945	46184	46149	46822	46366	5213	5278	5326	324,398 Read#4	Iso-E Super
C	5556	44608	6725	6817	7020	15252	19600	21932	20701	3143	3030	3052	324,398 Read#4	Annatto
D	4795	46470	11762	11617	13013	50144	49839	49947	50434	4803	4588	4714	324,398 Read#4	EMPTY
E	4793	46406	23995	24525	25733	OVRFLW	OVRFLW	OVRFLW	OVRFLW	64000	63637	63237	324,398 Read#4	1 mM N,N-Diethyl-m-aminophenol
F	5329	47129	35893	36762	35354	50705	50699	51023	51095	10422	9919	10280	324,398 Read#4	0.1 mM N,N-Diethyl-m-aminophenol
G	4785	46776	41290	41719	41073	34822	35318	36117	33882	3689	3778	3778	324,398 Read#4	1 mM Tetramethylthiurammonosulfide
H	4859	47936	43332	45246	44797	44018	44715	45780	46089	4718	4771	4757	324,398 Read#4	0.1 mM Tetramethylthiurammonosulfide

## Sheet: 2019-4-5
Bubble	1	2	3	4	5	6	7	8	9	10	11	12									PDA Fluorescence EASA - Study Information
A	0.067	0.067	0.066	0.072	0.069	0.072	0.067	0.069	0.066	0.067	0.067	0.067	Bubble:680
B	0.067	0.069	0.066	0.066	0.069	0.068	0.066	0.067	0.067	0.068	0.07	0.069	Bubble:680	10mM, Sodium octyl sulfate (in SS)							Study Name / Number:
C	0.068	0.066	0.065	0.066	0.065	0.065	0.066	0.066	0.066	0.066	0.066	0.068	Bubble:680	1mM, Sodium metasilicate (in PB)							Study Date:	2019-04-05
D	0.07	0.066	0.066	0.067	0.069	0.12	0.117	0.115	0.117	0.12	0.123	0.123	Bubble:680	1mM, 1-Hydroxy-4-(p-toluidino) anthraquinone (in SS)							Probe - Abs or Flour:	PDA Fluorescence Assay
E	0.066	0.067	0.066	0.066	0.068	0.073	0.073	0.072	0.073	0.072	0.073	0.077	Bubble:680	0.1mM, 1-Hydroxy-4-(p-toluidino) anthraquinone (in SS)							Analytical Wavelength:	ex 324 nm / em 398 nm
F	0.066	0.067	0.066	0.066	0.067	0.071	0.07	0.071	0.07	0.07	0.07	0.071	Bubble:680	1mM, Annatto (in SS)							Analyst:	John Gordon
G	0.067	0.065	0.066	0.068	0.066	0.067	0.066	0.066	0.066	0.067	0.067	0.069	Bubble:680	0.1mM, Annatto (in SS)
H	0.067	0.068	0.067	0.066	0.066	0.067	0.067	0.066	0.066	0.072	0.067	0.067	Bubble:680	EMPTY							Compounds
																						Name	Concentration Tested (mg/mL, mM, etc.)
5 min	1	2	3	4	5	6	7	8	9	10	11	12									1	10mM, Sodium octyl sulfate (in SS)	10 mM
A	4816	66784	56951	57691	58597	59310	58608	57435	59001	4696	4698	4639	324,398 Read#1								2	1mM, Sodium metasilicate (in PB)	1 mM
B	4777	68673	7104	7048	6991	70058	70203	70301	70259	4885	4882	4695	324,398 Read#1	10mM, Sodium octyl sulfate (in SS)							3	1mM, 1-Hydroxy-4-(p-toluidino) anthraquinone (in SS)	1 mM
C	4805	69439	14779	16893	16053	81486	80450	80277	82152	4859	4902	4836	324,398 Read#1	1mM, Sodium metasilicate (in PB)							4	0.1mM, 1-Hydroxy-4-(p-toluidino) anthraquinone (in SS)	0.1 mM
D	4693	68549	28137	28989	28749	63537	62675	63619	64253	4341	4313	4310	324,398 Read#1	1mM, 1-Hydroxy-4-(p-toluidino) anthraquinone (in SS)							5	1mM, Annatto (in SS)	1 mM
E	4738	69269	41709	42407	43067	68268	67917	68323	69322	4651	4632	4553	324,398 Read#1	0.1mM, 1-Hydroxy-4-(p-toluidino) anthraquinone (in SS)							6	0.1mM, Annatto (in SS)	0.1 mM
F	4714	69341	50614	51694	51601	36841	36756	37228	37618	3435	3402	3419	324,398 Read#1	1mM, Annatto (in SS)							7	EMPTY	-
G	4730	69662	53980	55590	56139	64497	64082	64749	66446	4389	4383	4409	324,398 Read#1	0.1mM, Annatto (in SS)
H	4678	66564	53053	54510	55429	57878	58678	58630	59403	4611	4559	4449	324,398 Read#1	EMPTY							Study Notes:
																					10mM, Sodium octyl sulfate (in SS); 1mM, Sodium metasilicate (in PB); 1mM, 1-Hydroxy-4-(p-toluidino) anthraquinone (in SS); 0.1mM, 1-Hydroxy-4-(p-toluidino) anthraquinone (in SS); 1mM, Annatto (in SS); 0.1mM, Annatto (in SS)
20 min	1	2	3	4	5	6	7	8	9	10	11	12
A	4765	60254	50279	50877	51033	51809	51484	50138	51726	4633	4626	4635	324,398 Read#2
B	4717	61095	5990	6050	6225	62465	62165	62871	63226	4756	4855	4736	324,398 Read#2	10mM, Sodium octyl sulfate (in SS)
C	4756	61244	7416	7873	7614	73348	74051	73710	73514	4803	4853	4827	324,398 Read#2	1mM, Sodium metasilicate (in PB)
D	4746	60280	13663	14400	14167	56821	56496	56600	57249	4180	4162	4186	324,398 Read#2	1mM, 1-Hydroxy-4-(p-toluidino) anthraquinone (in SS)
E	4659	60680	27868	28338	29589	60157	61075	60996	61225	4567	4517	4599	324,398 Read#2	0.1mM, 1-Hydroxy-4-(p-toluidino) anthraquinone (in SS)
F	4693	60880	39284	40134	40154	32347	32262	32575	32480	3304	3211	3225	324,398 Read#2	1mM, Annatto (in SS)
G	4744	60943	44031	45512	46165	56908	57573	57478	57964	4417	4429	4360	324,398 Read#2	0.1mM, Annatto (in SS)							Analyst:		Date:
H	4701	60045	46178	47094	47931	52296	52570	52974	53137	4492	4533	4391	324,398 Read#2	EMPTY
35 min	1	2	3	4	5	6	7	8	9	10	11	12
A	4655	58115	47844	48668	48547	49471	49126	48526	48399	4697	4653	4666	324,398 Read#3								Reviewer:		Date:
B	4751	58501	6034	6024	6178	59476	60202	59383	60411	4842	4753	4746	324,398 Read#3	10mM, Sodium octyl sulfate (in SS)
C	4805	58954	7322	7397	7307	70581	70358	71180	70309	4789	4784	4830	324,398 Read#3	1mM, Sodium metasilicate (in PB)
D	4807	56743	11479	11990	11866	53142	53433	53187	53783	4119	4095	4172	324,398 Read#3	1mM, 1-Hydroxy-4-(p-toluidino) anthraquinone (in SS)
E	4767	57490	24779	25349	26623	57056	56696	57194	57898	4525	4569	4517	324,398 Read#3	0.1mM, 1-Hydroxy-4-(p-toluidino) anthraquinone (in SS)
F	4781	57381	36860	37208	37679	30444	30929	30636	30693	3276	3197	3267	324,398 Read#3	1mM, Annatto (in SS)
G	4690	58030	41339	42604	43518	54463	54234	54849	55359	4385	4338	4321	324,398 Read#3	0.1mM, Annatto (in SS)
H	4794	57374	43907	45077	45480	50659	51308	51479	51301	4518	4584	4492	324,398 Read#3	EMPTY
50 min	1	2	3	4	5	6	7	8	9	10	11	12
A	4805	56701	46053	46572	46783	48188	46857	46130	46808	4664	4594	4604	324,398 Read#4
B	4696	56709	5933	6001	6093	57217	57515	58395	58173	4694	4625	4776	324,398 Read#4	10mM, Sodium octyl sulfate (in SS)
C	4748	57190	7047	7116	7211	68879	68858	68527	68358	4789	4786	4829	324,398 Read#4	1mM, Sodium metasilicate (in PB)
D	4696	55693	10836	11001	11321	51839	51930	52092	52163	4198	4079	4171	324,398 Read#4	1mM, 1-Hydroxy-4-(p-toluidino) anthraquinone (in SS)
E	4635	55845	23520	23762	25404	54169	54743	55492	55482	4530	4495	4449	324,398 Read#4	0.1mM, 1-Hydroxy-4-(p-toluidino) anthraquinone (in SS)
F	4683	55263	34611	35484	36366	29824	29444	29604	29799	3275	3194	3226	324,398 Read#4	1mM, Annatto (in SS)
G	4727	55774	39573	40892	41770	53267	53284	52703	53300	4279	4245	4417	324,398 Read#4	0.1mM, Annatto (in SS)
H	4564	55735	41448	43550	44536	49593	50381	50228	50215	4561	4430	4441	324,398 Read#4	EMPTY

## Sheet: 2019-4-12
Bubble	1	2	3	4	5	6	7	8	9	10	11	12							PDA Fluorescence EASA - Study Information
A	0.066	0.066	0.068	0.072	0.069	0.067	0.074	0.067	0.068	0.067	0.068	0.067	Bubble:680
B	0.067	0.067	0.066	0.066	0.067	0.068	0.068	0.067	0.066	0.069	0.069	0.067	Bubble:680	1mM, p,p'-Biphenol					Study Name / Number:
C	0.067	0.067	0.067	0.066	0.067	0.066	0.066	0.066	0.066	0.067	0.069	0.068	Bubble:680	0.1mM, p,p'-Biphenol					Study Date:	2019-04-12
D	0.067	0.068	0.067	0.066	0.066	0.067	0.066	0.067	0.067	0.066	0.069	0.067	Bubble:680	1mM, 2-Methyl-4H,3,1-benzoxazin-4-one					Probe - Abs or Flour:	PDA Fluorescence Assay
E	0.067	0.066	0.069	0.065	0.066	0.067	0.068	0.066	0.066	0.066	0.067	0.075	Bubble:680	0.1mM, 2-Methyl-4H,3,1-benzoxazin-4-one					Analytical Wavelength:	ex 324 nm / em 398 nm
F	0.065	0.066	0.066	0.067	0.067	0.066	0.066	0.065	0.066	0.07	0.069	0.068	Bubble:680	1mM, 5-Amino-o-cresol					Analyst:	John Gordon
G	0.066	0.065	0.067	0.066	0.068	0.067	0.068	0.067	0.067	0.067	0.067	0.067	Bubble:680	0.1mM, 5-Amino-o-cresol
H	0.068	0.067	0.068	0.067	0.067	0.068	0.068	0.067	0.067	0.068	0.067	0.069	Bubble:680	10mM, Trimethylolpropane triacrylate					Compounds
																				Name	Concentration Tested (mg/mL, mM, etc.)
5 min	1	2	3	4	5	6	7	8	9	10	11	12							1	1mM, p,p'-Biphenol	1 mM
A	5175	57686	60104	59430	60391	60284	59270	60569	61261	4649	4654	4505	324,398 Read#1						2	0.1mM, p,p'-Biphenol	0.1 mM
B	5270	60901	8666	9069	8642	75960	74760	76840	78341	21511	19769	20437	324,398 Read#1	1mM, p,p'-Biphenol					3	1mM, 2-Methyl-4H,3,1-benzoxazin-4-one	1 mM
C	5297	61544	18194	17143	19623	64611	63003	64397	66850	6474	6348	6464	324,398 Read#1	0.1mM, p,p'-Biphenol					4	0.1mM, 2-Methyl-4H,3,1-benzoxazin-4-one	0.1 mM
D	5206	59180	31973	32071	33016	OVRFLW	OVRFLW	OVRFLW	OVRFLW	40658	40204	40736	324,398 Read#1	1mM, 2-Methyl-4H,3,1-benzoxazin-4-one					5	1mM, 5-Amino-o-cresol	1 mM
E	5133	61369	47151	46021	46843	65323	66109	67748	68458	9029	8718	8869	324,398 Read#1	0.1mM, 2-Methyl-4H,3,1-benzoxazin-4-one					6	0.1mM, 5-Amino-o-cresol	0.1 mM
F	5197	62970	54511	51888	54294	62246	61595	63652	66610	5469	5438	5477	324,398 Read#1	1mM, 5-Amino-o-cresol					7	10mM, Trimethylolpropane triacrylate	10 mM
G	5296	61615	56774	56713	58134	61849	61468	63184	64660	4983	4900	4982	324,398 Read#1	0.1mM, 5-Amino-o-cresol
H	5114	57976	58851	58022	58501	57752	57311	58900	60053	4805	4889	5474	324,398 Read#1	10mM, Trimethylolpropane triacrylate					Study Notes:
20 min	1	2	3	4	5	6	7	8	9	10	11	12
A	5173	50009	53366	51856	52241	53058	51782	52479	53179	4588	4664	4548	324,398 Read#2
B	5224	52111	7153	7002	6883	68122	67110	67611	69298	21397	20364	21314	324,398 Read#2	1mM, p,p'-Biphenol
C	5285	52069	8568	8289	8683	55528	54228	55525	56630	6544	6427	6450	324,398 Read#2	0.1mM, p,p'-Biphenol
D	5327	50193	16399	16317	16536	84490	86164	85220	86084	40690	40283	41331	324,398 Read#2	1mM, 2-Methyl-4H,3,1-benzoxazin-4-one
E	5214	52462	33077	32312	32562	56814	56344	58565	57410	8926	8834	8761	324,398 Read#2	0.1mM, 2-Methyl-4H,3,1-benzoxazin-4-one
F	5213	52557	42421	40127	42088	53225	52966	54757	55904	5422	5328	5349	324,398 Read#2	1mM, 5-Amino-o-cresol
G	5257	51996	45756	45886	47359	52807	52323	53329	54522	5022	4832	4851	324,398 Read#2	0.1mM, 5-Amino-o-cresol					Analyst:		Date:
H	5110	50566	49790	49607	49819	50388	49442	51192	51693	4868	4840	4858	324,398 Read#2	10mM, Trimethylolpropane triacrylate
35 min	1	2	3	4	5	6	7	8	9	10	11	12
A	5095	48373	50428	49584	50045	49953	48886	49900	49672	4547	4551	4468	324,398 Read#3						Reviewer:		Date:
B	5247	48944	6883	6775	6811	64831	63265	64800	65794	21115	20197	20607	324,398 Read#3	1mM, p,p'-Biphenol
C	5345	49534	8248	7763	7999	52635	51094	51158	52524	6545	6409	6412	324,398 Read#3	0.1mM, p,p'-Biphenol
D	5257	47647	13665	13592	13971	81248	81583	81349	82222	40298	39028	39812	324,398 Read#3	1mM, 2-Methyl-4H,3,1-benzoxazin-4-one
E	5296	48561	30541	29036	29528	53021	53260	54761	54255	8954	8602	8764	324,398 Read#3	0.1mM, 2-Methyl-4H,3,1-benzoxazin-4-one
F	5192	48838	39069	37111	39056	50194	50014	51129	51696	5480	5384	5435	324,398 Read#3	1mM, 5-Amino-o-cresol
G	5281	48705	42780	43347	44728	49387	49569	49962	50574	4923	4754	4855	324,398 Read#3	0.1mM, 5-Amino-o-cresol
H	4986	47766	48016	46966	47167	47594	47331	48734	48641	4772	4861	4735	324,398 Read#3	10mM, Trimethylolpropane triacrylate
50 min	1	2	3	4	5	6	7	8	9	10	11	12
A	5086	46488	48308	48059	48019	48508	47179	48680	47963	4452	4510	4429	324,398 Read#4
B	5220	47318	6801	6717	6497	62859	61327	62211	62849	20950	19473	20336	324,398 Read#4	1mM, p,p'-Biphenol
C	5278	49045	8240	7687	7775	50770	49393	49308	50040	6547	6267	6300	324,398 Read#4	0.1mM, p,p'-Biphenol
D	5272	45471	12941	12836	13325	79795	79561	79464	80836	39441	38111	38288	324,398 Read#4	1mM, 2-Methyl-4H,3,1-benzoxazin-4-one
E	5207	46691	29129	27838	28518	51760	51726	52855	52554	8781	8673	8442	324,398 Read#4	0.1mM, 2-Methyl-4H,3,1-benzoxazin-4-one
F	5195	45902	37325	35410	37709	48326	48407	49415	49783	5429	5277	5293	324,398 Read#4	1mM, 5-Amino-o-cresol
G	5014	45189	40378	41026	42534	47697	47242	47428	48128	4944	4748	4756	324,398 Read#4	0.1mM, 5-Amino-o-cresol
H	5029	43968	44597	44781	45481	45943	45557	47031	46872	4798	4683	4766	324,398 Read#4	10mM, Trimethylolpropane triacrylate

[truncated: 12 more sheets: 2019-4-15, 2019-4-29, 2019-5-9, 2019-5-14, 2019-6-3, 2019-9-11, 2021-4-6, 2021-4-7, 2021-4-8, 2021-4-12, 2021-4-13, 2021-4-15]
