# Supplementary material for: Development of a 96-Well Electrophilic Allergen Screening Assay for Skin Sensitization Using a Measurement Science Approach
Source: Toxics. 2022 May 17;10(5):257. doi: 10.3390/toxics10050257 (PMC9147637; doi:10.3390/toxics10050257)
Supplement: Supplementary file 1 [file toxics-10-00257-s001.zip › Tables S1-S15.xlsx]

## Sheet: Table S1
Table S1: Chemicals and Alerts: Chemical suppliers and comparison to OECD protein binding alerts.
Chemical Name	CAS	Manufacturer	OASIS QSAR Protein Binding Alerts	OECD QSAR Protein Binding Alerts
1,2-Propanediol	57-55-6		No alert	No alert
12-Bromo-1-dodecanol	3344-77-2	Sigma-Aldrich	SN2	SN2
1-Butanol	71-36-3	VWR	No alert	No alert
1-Butyl-1-methylpyrrolidinium chloride	479500-35-1	Promy Chemical Inc.	No alert	No alert
1-Butyl-3-methylimidazolium chloride	79917-90-1	Sigma-Aldrich	No alert	No alert
1-Ethyl-3-methylimidazolium chloride	65039-09-0	Sigma-Aldrich	No alert	No alert
1-Hydroxy-4-(p-toluidino) anthraquinone	81-48-1	Spectrum Chemical Mfg. Corp.	SB	No alert
2,3-Butanedione	431-03-8	Sigma-Aldrich	SB	SB
2,4,5-Trichlorophenoxyacetic acid	93-76-5	Sigma-Aldrich	SN2	SNAr
2,4-Diaminotoluene	95-80-7	Sigma-Aldrich	No alert	No alert
2,4-Dichloronitrobenzene	611-06-3	Sigma-Aldrich	SNAr	No alert
2-Amino-6-chloro-4-nitrophenol	6358-09-04	TCI America	No alert	No alert
2-Mercaptobenzothiazole	149-30-4	Sigma-Aldrich	SN2	SN2
2-Methoxy-4-nitroaniline	97-52-9	Alfa Aesar	No alert	No alert
2-Methyl-4H,3, 1-benzoxazin-4-one (Product 2040)	525-76-8	Sigma-Aldrich	Ac	Ac
3,4-Dihydrocoumarin	119-84-6	Sigma-Aldrich	Ac	Ac
3-iodo-2-propynyl butylcarbamate	55406-53-6	Sigma-Aldrich	Ac	No alert
4-Chloro-o-phenylenediamine	95-83-0	Sigma-Aldrich	No alert	No alert
4'-Hydroxychalcone	2657-25-2	TCI America	MA	MA
4-Methylcyclohexanemethanol	34885-03-5	TCI America	No alert	No alert
4-Phenylenediamine	106-50-3	Sigma-Aldrich	No alert	No alert
5-Amino-o-cresol	2835-95-2	Sigma-Aldrich	No alert	No alert
Ammonium thiosulfate	7783-18-8	Kalsec	No alert	No alert
Aniline	62-53-3	Sigma-Aldrich	No alert	No alert
Annatto	1393-63-1	TCI America	No alert	No alert
Atrazine	1912-24-9	AstaTech Inc. via Fisher Scientific	SNAr	SNAr
Azithromycin	83905-01-5	Rohm and Haas	No alert	Ac
Benzalkonium chloride	8001-54-5	Fisher Scientific	SN2	No alert
Benzethonium chloride	121-54-0	Sigma-Aldrich	SN2	No alert
Benzyl benzoate	120-51-4	Sigma-Aldrich	SN2	SN2
Benzyl bromide	100-39-0	Chem Service Inc.	SN2	SN2
Benzyl salicylate	118-58-1	Sigma-Aldrich	Ac	SN2
Camphorquinone	10373-78-1	Pfaltz & Bauer Inc.	SB	SB
Chlorpyrifos	2921-88-2	TCI America	SN2	SN2
Cinnamic aldehyde	104-55-2	Fisher Scientific	MA	MA
Cinnamly alcohol	104-54-1	Sigma-Aldrich	No alert	No alert
cis-Bixin	6983-79-5	Sigma-Aldrich	MA	MA
Citral	5392-40-5	Sigma-Aldrich	SB	SB
Clarithromycin	81103-11-9	Sigma-Aldrich	No alert	Ac
D-glucose	50-99-7	Sigma-Aldrich	SB	SB
Dicyclohexylcarbodiimide	538-75-0	TCI America	Ac	Ac
Diethyl maleate	141-05-9	Sigma-Aldrich	MA	MA
Dinitrochlorobenzene	97-00-7	Sigma-Aldrich	SNAr	SNAr
Ethyl vanillin	121-32-4	Sigma-Aldrich	No alert	No alert
Ethylene thiourea	96-45-7	Radian International	No alert	No alert
Fluconazole	86386-73-4	Toronto Research Chemicals	No alert	No alert
Formaldehyde (37 %)	50-00-0	Sigma-Aldrich	SB	SB
Furil	492-94-4	Sigma-Aldrich	SB	No alert
Glutaraldehyde (50 %)	111-30-8	Sigma-Aldrich	SB	SB
Glycerol	56-81-5	Sigma-Aldrich	No alert	No alert
Glyoxal (40 %)	107-22-2	Radian International	SB	SB
Heptachlor (solution)	76-44-8	Merichem Company	SN2	SN2
Iso-E Super	54464-57-2	Sigma-Aldrich	No alert	No alert
Isophorone diisocyanate	4098-71-9	Acros Organics via Fisher Scientific	Ac	Ac
Isopropanol	67-63-0	Fisher Scientific	No alert	No alert
Methyl pyruvate	600-22-6	Fisher Scientific	NA	No alert
Methyl salicylate	119-36-8	ABCR GmbH & Co. KG	No alert	No alert
N, N-Diethyl-m-aminophenol	91-68-9	Sigma-Aldrich	No alert	No alert
N,N-Dimethylformamide	1968-12-02	Sigma-Aldrich	No alert	No alert
o-Benzyl-p-chlorophenol	120-32-1	Aceto Corporation via Battelle Memorial Institute	No alert	No alert
o-Cresol	95-48-7	Sigma-Aldrich	No alert	No alert
p,pʹ-Biphenol	92-88-6	Sigma-Aldrich	No alert	No alert
Palladium di(4-oxapent-2-en-2-oate)	14024-61-4	Sigma-Aldrich	NA	NA
Penicillin	61-33-6	Sigma-Aldrich	Ac	Ac
Pentaerythritol triacrylate	3524-68-3	Sigma-Aldrich	MA	MA
Perillaldehyde	2111-75-3	Sigma-Aldrich	MA	MA
Phenylacetaldehyde	122-78-1	Fisher Scientific	SB	SB
Potassium dicyanoaurate	13967-50-5	Sigma-Aldrich	No alert	No alert
Pyridine	110-86-1	Sigma-Aldrich	No alert	No alert
Pyrogallol	87-66-1	Sigma-Aldrich	No alert	No alert
R-carvone	6485-40-1	Sigma-Aldrich	MA	MA
Resorcinol	108-46-3	Sigma-Aldrich	No alert	No alert
Saccharin	1981-07-02	Sigma-Aldrich	Ac	No alert
Sodium dodecyl sulfate	151-21-3	MP Biomedicals	No alert	No alert
Sodium metasilicate	6834-92-0	Alfa Aesar via Fisher Scientific	No alert	No alert
Sodium octyl sulfate	142-31-4	Sigma-Aldrich	No alert	No alert
Squaric acid	2892-51-5	Sigma-Aldrich	SB	SB
Streptomycin sulfate	3810-74-0	Fisher Scientific	SB	SB
Sulfanilamide	63-74-1	Sigma-Aldrich	No alert	No alert
Tetraethylthiuramdisulfide	97-77-8	TCI America	SN2	SN2
Tetramethylthiuram disulfide	137-26-8	Sigma-Aldrich	SN2	SN2
Tetramethylthiurammonosulfide	97-74-5	Sigma-Aldrich	Ac	No alert
trans-2-Hexenal	6728-26-3	Fisher Scientific	MA	MA
trans-p-Hydroxycinnamic acid	501-98-4	Sigma-Aldrich	No alert	No alert
Triethanolamine	102-71-6	Kalsec	No alert	No alert
Trimethylolpropane triacrylate	15625-89-5	TCI America	MA	MA
Tri-n-octylphosphine oxide	78-50-2	AstaTech Inc. via Fisher Scientific	No alert	No alert
Triphenyl phosphate	115-86-6	Rohm and Haas	No alert	No alert
Tween 80	9005-65-6	Research Products International	No alert	No alert
Vanillin	121-33-5	Sigma-Aldrich	No alert	No alert
Zinc diethyldithiocarbamate	14324-55-1	Sigma-Aldrich	Acylation	No alert
α-Hexylcinnamaldehyde	101-86-0	Sigma-Aldrich	MA	MA
For the QSAR protein binding alerts, SB indicates Schiff base, Ac indicates acetylating agents, MA indicates Michael Acceptors, and SN2 indicates an SN2 agent; OECD indicates the Organization for Economic Cooperation and Development, while OASIS is the name of a protein-binding profiler donated to OECD by the Laboratory of Mathematical Chemistry. NA indicates that the data was not available

## Sheet: Table S2
Table S2: New and Historical Chemical Data: Description of test chemicals including results from other studies and overall EASA results
Chemical Name	CASRN	DPRA result	Ref	In vivo result	Ref	EASA	KeratinoSens	Ref	h-CLAT	Ref	2 Out of 3 DA-DPRA	2 Out of 3 DA-EASA	KE 3/1 STS DA-DPRA	KE 3/1 STS DA-EASA
1,2-Propanediol	57-55-6	Nonbinder	1	Non-sensitizer	1	Binder	Negative	1	Negative	1	Negative	Negative	Negative	Positive
1-Butanol	71-36-3	Nonbinder	1	Non-sensitizer	1	Nonbinder	Negative	1	Negative	1	Negative	Negative	Negative	Negative
2,3-Butanedione	431-03-8	Binder	1	Sensitizer	1,2	Binder	Positive	1	Positive	1	Positive	Positive	Positive	Positive
2-Mercaptobenzothiazole	149-30-4	Binder	1	Sensitizer	1	Binder	Positive	1	Positive	1	Positive	Positive	Positive	Positive
3,4-Dihydrocoumarin	119-84-6	Binder	1	Sensitizer	1	Binder	Negative	1	Positive	1	Positive	Positive	Positive	Positive
3-Iodo-2-propynyl butylcarbamate	55406-53-6	Binder	1	Sensitizer	1	Binder	Positive	1	Positive	1	Positive	Positive	Positive	Positive
4-Phenylenediamine	106-50-3	Binder	1	Sensitizer	1	Binder	Positive	1	Positive	1	Positive	Positive	Positive	Positive
5-Amino-o-cresol	2835-95-2	Binder	1	Sensitizer	3	Binder	Positive	1	Positive	4	Positive	Positive	Positive	Positive
Aniline	62-53-3	Nonbinder	1	Sensitizer	1	Binder	Negative	4	Positive	1	Negative	Positive	Positive	Positive
Benzalkonium Chloride	8001-54-5	Nonbinder	1	Non-sensitizer	1	Nonbinder	Negative	1	Negative	1	Negative	Negative	Negative	Negative
Benzyl benzoate	120-51-4	Nonbinder	1	Sensitizer	1	Nonbinder	Positive	1	Negative	1	Negative	Negative	Negative	Negative
Benzyl bromide	100-39-0	Binder	1	Sensitizer	1,2	Binder	Positive	1	Positive	1	Positive	Positive	Positive	Positive
Benzyl salicylate	118-58-1	Nonbinder	1	Sensitizer	1	Binder	Positive	1	Negative	1	Negative	Positive	Negative	Positive
Cinnamic aldehyde	104-55-2	Binder	1	Sensitizer	1	Binder	Positive	1	Positive	1	Positive	Positive	Positive	Positive
Cinnamyl alcohol	104-54-1	Binder	1	Sensitizer	1	Binder	Positive	1	Positive	1	Positive	Positive	Positive	Positive
Citral	5392-40-5	Binder	1	Sensitizer	1	Binder	Positive	1	Positive	1	Positive	Positive	Positive	Positive
D-glucose	50-99-7	Binder	1	Non-sensitizer	1	Nonbinder	Negative	1			Inc	Negative	Inc	Inc
Diethyl maleate	141-05-9	Binder	1	Sensitizer	1	Nonbinder	Positive	1	Positive	1	Positive	Positive	Positive	Positive
Dinitrochlorobenzene	97-00-7	Binder	1	Sensitizer	1	Binder	Positive	1	Positive	1	Positive	Positive	Positive	Positive
Ethyl vanillin	121-32-4	Nonbinder	1	Non-sensitizer	1	Binder	Positive	1	Negative	1	Negative	Positive	Negative	Positive
Formaldehyde	50-00-0	Binder	1	Sensitizer	2	Binder	Positive	1	Positive	1	Positive	Positive	Positive	Positive
Furil	492-94-4	Binder	1	Non-sensitizer	1	Binder	Positive	1	Negative	1	Positive	Positive	Positive	Positive
Glutaraldehyde	111-30-8	Binder	1	Sensitizer	1	Binder	Positive	1	Positive	1	Positive	Positive	Positive	Positive
Glycerol	56-81-5	Nonbinder	1	Non-sensitizer	1,2	Nonbinder	Negative	1	Negative	1	Negative	Negative	Negative	Negative
Glyoxal	107-22-2	Binder	1	Sensitizer	1,2	Binder	Positive	1	Positive	1	Positive	Positive	Positive	Positive
Isophorone diisocyanate	4098-71-9	Binder	1	Sensitizer	1,5	Binder	Negative	1			Inc	Inc	Inc	Inc
Isopropanol	67-63-0	Nonbinder	1	Non-sensitizer	1	Nonbinder	Negative	1	Negative	1	Negative	Negative	Negative	Negative
Methyl pyruvate	600-22-6	Nonbinder	1	Sensitizer	1	Binder	Negative	1	Negative	1	Negative	Negative	Negative	Positive
Methyl salicylate	119-36-8	Nonbinder	1	Sensitizer	2,5	Binder	Negative	1	Negative	1	Negative	Negative	Negative	Positive
N,N-Dimethylformamide	1968-12-02	Nonbinder	1	Non-sensitizer	1	Nonbinder	Negative	1	Negative	1	Negative	Negative	Negative	Negative
Penicillin	61-33-6	Binder	1	Sensitizer	1	Nonbinder	Negative	1	Positive	1	Positive	Negative	Positive	Positive
Perillaldehyde	2111-75-3	Binder	1	Sensitizer	1	Binder	Positive	1	Positive	1	Positive	Positive	Positive	Positive
Phenylacetaldehyde	122-78-1	Binder	1	Sensitizer	1	Binder	Positive	1	Positive	1	Positive	Positive	Positive	Positive
Pyridine	110-86-1	Nonbinder	1	Sensitizer	1,2	Nonbinder	Negative	1	Positive	1	Negative	Negative	Positive	Positive
R-Carvone	6485-40-1	Binder	1	Sensitizer	1	Binder	Positive	1	Positive	1	Positive	Positive	Positive	Positive
Resorcinol	108-46-3	Nonbinder	1	Sensitizer	1	Nonbinder	Negative	1	Positive	1	Negative	Negative	Positive	Positive
Saccharin	1981-07-02	Nonbinder	1	Non-sensitizer	1	Nonbinder	Negative	1	Negative	1	Negative	Negative	Negative	Negative
Squaric acid	2892-51-5	Binder	1	Sensitizer	1,2,7	Binder	Negative	4	Negative	4	Negative	Negative	Positive	Positive
Streptomycin sulfate	3810-74-0	Nonbinder	1	Non-sensitizer	1	Binder	Negative	1	Negative	1	Negative	Negative	Negative	Positive
Sulfanilamide	63-74-1	Nonbinder	1	Sensitizer	1,2	Nonbinder	Negative	1	Negative	1	Negative	Negative	Negative	Negative
Tetramethylthiuram disulfide	137-26-8	Binder	1	Sensitizer	1	Binder	Positive	1	Positive	1	Positive	Positive	Positive	Positive
trans-2-Hexenal	6728-26-3	Binder	1	Sensitizer	1	Binder	Positive	1	Positive	1	Positive	Positive	Positive	Positive
Tween 80	9005-65-6	Nonbinder	1	Non-sensitizer	1	Binder	Positive	1	Negative	1	Negative	Positive	Negative	Positive
α-Hexylcinnamaldehyde	101-86-0	Nonbinder	1	Sensitizer	1	Binder	Positive	4	Negative	1	Negative	Positive	Negative	Positive
LLNA indicates local lymph node assay. DPRA indicates direct peptide reactivity assay. EASA indicates electrophilic allergen screening assay. h-CLAT is human cell line activation test. Ref indicates reference number (see below). 2 out of 3 DA DPRA is the 2 out of 3 defined approach that uses DPRA, while 2 out of 3 DA EASA uses EASA in place of DPRA. KE 3/1 DA DPRA is the Key Event 3/1 defined app…
1 Urbisch, D., Becker, M., Honarvar, N. et al. (2016a). Assessment of Pre- and Pro-haptens Using Nonanimal Test Methods for Skin Sensitization. Chemical Research in Toxicology 29, 901-913. http://dx.doi.org/10.1021/acs.chemrestox.6b00055
2 Gerberick, G. F., Ryan, C. A., Kern, P. S. et al. (2005). Compilation of historical local lymph node data for evaluation of skin sensitization alternative methods. Dermatitis 16, 157-202. http://dx.doi.org/10.2310/6620.2005.05040
3 Guo, T. L., Germolec, D. R., Zhang, L. X. et al. (2013). Contact sensitizing potential of pyrogallol and 5-amino-o-cresol in female BALB/c mice. Toxicology 314, 202-208. http://dx.doi.org/10.1016/j.tox.2013.10.006
4 Organization for Economic Cooperation and Development (OECD) (2021). Supporting Document to the OECD Guideline 497 on Defined Approaches for Skin Sensitisation. Series on Testing and Asssessment. https://www.oecd.org/officialdocuments/publicdisplaydocumentpdf/?cote=ENV/CBC/MONO(2021)11&docLanguage=En
5 Stern, M. L., Brown, T. A., Brown, R. D. et al. (1989). Contact hypersensitivity response to isophorone diisocyanate in mice. Drug and Chemical Toxicology 12, 287-296. http://dx.doi.org/10.3109/01480548908999159
6 Montelius, J., Wahlkvist, H., Boman, A. et al. (1994). Experience with the murine local lymph node assay: Inability to discriminate between allergens and irritants. Acta Dermato-Venereologica 74, 22-27.
7 Ryan, C. A., Gerberick, G. F., Cruse, L. W. et al. (2000). Activity of human contact allergens in the murine local lymph node assay. Contact Dermatitis 43, 95-102. http://dx.doi.org/10.1034/j.1600-0536.2000.043002095.x

## Sheet: Table S3
Table S3: Summary of in-process control measurements in plate design shown in Figure 2.
Feature Number	Branch number on C&E Diagram	Wells depicted in Plate Design	Brief in-process control measurement description
1	1. Pipetting (subbranches: calibration, repeatability, user technique, gradients during pipetting: between rows, repeatability)	A2 to H2	These wells assess within multichannel pipetting variance of the negative control chemical (PDA or NBT). The negative control chemical is added to these wells in a single ejection step. This feature can detect technical problems with the pipette, and the absolute absorbance measurement provides information about the test reagent concentration.
2	1. Pipetting (subbranches: calibration, repeatability, user technique, gradients during pipetting: between columns, repeatability)	A2 to A9	These wells assess between multichannel pipetting variance of the negative control chemical. The negative control chemical is added to these wells in different ejection steps. This feature can detect technical problems with the repeatability of performing the multichannel pipetting, and the data in these wells can be analyzed to assess potential photodegradation during addition of NBT or PDA by i…
3	4. Assay protocol (subbranch: Blank (Solvent system))	A1 to H1	These wells contain the solvent system but not the probe molecule. This can be used to test for instrument performance and to ensure that the solvent system reagents produce a consistent, low increase in absorbance compared to the test plate with no reagents added.
4	4. Assay protocol (subbranch: Test compound interference)	B10 to H12	Absorbance or fluorescence signal from the TCs in the absence of the probe molecule. This can be used to assess if the TCs could bias the measurement of the percentage depletion of the probe molecule.
5	3. Positive chemical control (subbranch: dose response, purity, repeatability)	B3 to H5	A dose-response for the positive chemical control is evaluated in these wells with triplicate wells for each concentration. This is used to assess overall assay performance.
6	2. Instrument performance (subbranch: air bubbles)	All wells	Absorbance measurements at 680 nm, a wavelength far from those used to measure the probe molecules, are made to assess if bubbles in wells may impact absorbance or fluorescence readings. Wells with bubbles would have an elevated absorbance at 680 nm. This control measurement can also detect precipitates or if a chemical has a color that absorbs at 680 nm.
7	4. Assay protocol	B6 to B9 to H6 to H9	These wells are the actual test samples
8	4. Assay protocol (subbranch: time points, plate seal, condensation)		Evaluating the variability and mean absorbance values of the negative control wells across time during the assay can reveal when condensation has increased the variability of the assay.

## Sheet: Table S4
Table S4: Summary of robustness testing results.
Number	What was tested	Branch number on C&E diagram	Result
1	Homogeneity of plate reader	2. Instrument performance (subbranch: non-linearity, stray light, heterogeneity across plate, signal, repeatability)	When plates were loaded with NBT from left to right by column (n=3 plates) or from top to bottom by row (n=3 plates), there was not a statistically significant difference among the columns after 20 min (α=0.05). There were for some columns, statistically lower values in the first row (row A) after 20 min, but these differences were typically not observed after 35 min or if the plates were rotated…
2	Impact of plate composition and type	4. Assay protocol (subbranch: plate)	Only the cycloolefin plates did not show visible etching after addition of the SS for up to 120 min (n > 50 cycloolefin plates, n = 2 for other plate types).
3	Cross-talk for fluorescent measurements	4. Assay protocol (subbranch plate)	The clear cycloolefin plate did not show cross-talk between wells when operated in fluorescence mode (n = 1 plate). When PDA was added to a row, none of the other rows with only SS had statistically different mean fluorescence values indicating a lack of cross-talk (p > 0.05).
4	Impact of type of plate seal	4. Assay protocol (subbranch: plate condensation, seal)	One plate seal showed no visible swelling after addition of the SS to the test plate for up to 120 min (n > 50 plate seals). The other plate seal tested showed significant visible swelling over the plate wells within 10 min (n=2 plate seals).
5	Assay duration	3. Positive control (dose response), 4. Assay protocol (subbranch: time points, condensation)	Condensation appeared on the plate seal especially at durations longer than 1 h, leading to higher means and standard deviations for absorbance values (Figure S3). In addition, there was a lack of continued probe molecule depletion for the PC dose-response curves after 35 min (Figure S4).
6	Presence of condensation on the plate seal during 50 min run	4. Assay protocol (subbranch: condensation)	When the air-cooling system was turned off, there was minimal condensation on the plate seal up to 50 min with one instrument (n > 50 plates), while condensation was not visually observed during this period on second instrument with ongoing liquid cooling (n=1 plate). When the one instrument’s air-cooling system remained on, condensation was often visually observed after 50 min (n > 3 plates).
7	Impact of reservoir type	4. Assay protocol (subbranch: reservoir)	The protocol typically used polystyrene reservoirs. When testing the positive chemical control dose-response curve using polypropylene reservoirs instead (n=1), the IC50 values were within the historical range (Figures S6 through S8).
8	Impact of pipetting direction	2. Instrument (subbranch: heterogeneity across plate)	Since the TC wells and the TC interference wells for a single TC were arranged horizontally along a single row, pipetting from left to right was selected based upon avoiding all of the probe molecule being added for a TC in a single pipetting step in the plate layout. In addition, as described in row 1, there was not a statistically significant difference among the rows or columns regardless of t…
9	Impact of TC bias	4. Assay protocol (subbranch: test compound interference)	A majority (79 %, 71/90) of the TCs showed interference at one of the wavelengths for the probe molecules used in this study.
10	Impact of different solvents	4. Assay protocol (subbranch: test compound interference, test compound solubility)	The use of phosphate buffer as the solvent was evaluated for one compound that precipitated in acetonitrile or solvent system (squaric acid), for one compound (Annatto) that had overly high interference (readings were out of instrument’s dynamic range) in the NBT assay, for one compound that had overly high interference (readings were out of instrument’s dynamic range) in the PDA fluorescence ass…
11	Different positive controls	3. Positive control (subbranch: chemical compound)	A positive chemical was found for both assays that was readily commercially available, easy to prepare the stock suspension, and yielded reproducible results (Figures S6 through S8). The benzyl bromide for the NBT assay also had lower toxicity values based on the MSDS than the previously used PC 2,4-dinitrochlorobenzene (DNCB).
12	Initial test concentration	4. Assay protocol (subbranch: test compound interference, repeatability)	Test concentrations of 2 mmol/L, 0.2 mmol/L, and 0.02 mmol/L were tested for seven compounds: tetramethylthiurammonosulfide, N,N-diethyl-m-aminophenol, p,p'-biphenol, 2-methyl-4H,3,1-benzoxazin-4-one, 1-hydroxy-4-(p-toluidino) anthraquinone, annatto, and 5-amino-o-cresol. While testing lower concentrations decreased the amount of interference observed, the amount of probe depletion was only signi…
13	Degradation of the probe molecule during plate loading	4. Assay protocol (subbranch: Probe molecule photodegradation)	Degradation of the NBT probe molecule was observed during plate loading under laboratory lighting (Figure S1). When a red light was used, there still was a statistically significant (p < 0.05) trend, but the last pipetting step was on average less than 1 % greater than the NC values in the first pipetting step. Degradation of the PDA probe molecule was not observed under laboratory light based on…
14	Different manufacturer of probe molecules	4. Assay protocol (subbranch: Probe molecule manufacturer)	Different batches of PDA showed similar results. NBT from one manufacturer at times had incomplete dissolution based on the visual observation of solids, while NBT from another manufacturer showed consistent dissolution.

## Sheet: Table S5
Table S5: Bubble Test Data: Summary of “bubble test” readings at 680 nm for wells without added test chemicals or intentionally induced bubbles (n=846).
Absorbance	Number of wells with this absorbance value	Percentage of wells with this absorbance valuea	Cumulative Percentage less than this absorbance valueb
0.063	0	0	0
0.064	4	0.47	0.47
0.065	188	22.22	22.7
0.066	271	32.03	54.73
0.067	187	22.1	76.83
0.068	80	9.46	86.29
0.069	43	5.08	91.37
0.07	19	2.25	93.62
0.071	15	1.77	95.39
0.072	10	1.18	96.57
0.073	3	0.35	96.93
0.074	2	0.24	97.16
0.075	7	0.83	97.99
0.076	0	0	97.99
0.077	3	0.35	98.35
0.078	5	0.59	98.94
0.079	0	0	98.94
0.08	2	0.24	99.17
0.081	0	0	99.17
0.082	1	0.12	99.29
0.083	0	0	99.29
0.084	0	0	99.29
0.085	3	0.35	99.65
0.086	0	0	99.65
0.096	0	0	99.65
0.097	1	0.12	99.76
0.098	0	0	99.76
0.099	1	0.12	99.88
0.1	0	0	99.88
0.395	1	0.12	100
a The percentage of wells with a particular absorbance value is provided in the third column.
b A cumulative percentage detailing the total percentage of the wells with absorbance values equal to or less than the absorbance value in the specific row is shown in the last column.

## Sheet: Table S6
Table S6: Specifications for the EASA assay based on the robustness testing and analysis of the sixty test compounds.
	Name	Description	Test wells	Specification	What happens if specification is not met
1	Bubble analysis	Tests for bias from inadvertent bubbles in sample well	All	Absorbance at 680 nm ≥ 0.081 (unless observed in all wells for a TC)	Remove well from analysis
2	Interference analysis	Tests if a TC causes a change in the absorbance or fluorescence in the absence of the probe molecule	B10-H12	Interference is defined 2 ways. First, potential interference is detected if the mean TC interference wells (Column 10 – 12) plus 1 standard deviation is less than the mean of the NC wells minus one standard deviation. This comparison evaluates if the absorption or fluorescence values decrease due to interference. In some cases, a compound can absorb at the fluorescence test wave lengths, resulti…	The same calculation is performed, but a note is made on the output file that interference was observed. However, it is possible to dilute the compound to minimize interference if desired.
3	Solvent system wells	Evaluate if solvent system wells’ mean value varies from historical range	A1-H1	Compare solvent system wells to historical range. Plate is an outlier if the mean solvent system well value exceeds three times the standard deviation value of the historical mean values.	Repeat plate
4	NC wells	Evaluate if NC wells’ mean varies from historical range	B2-H2, A3-A9	Compare NC wells to historical range. Plate is an outlier if the mean NC well value exceeds three times the standard deviation value of the historical mean values.	Repeat plate
5	PC wells	Evaluate if PC IC50 value varies from historical range	B3-H5	Compare PC IC50 values to historical range. Plate is an outlier if the PC IC50 exceeds three times the standard deviation value of the historical IC50 values.	Repeat plate
6	Number of wells	Evaluate if too many wells have been removed for different components of the assay for the result to be reliable	All wells except A10-12	There is a minimum number of wells required after wells are removed (as a result of outlier results, or from an overly strong signal extending beyond the instrument dynamic range)	Repeat plate or exclude results for a specific test chemical

## Sheet: Table S7
Table S7: Results from testing the test compounds with the 4-nitrobenzenethiol (NBT) absorbance assay analyzed using a Bayesian model.
Chemical Name	Date of analysis	Depletion mean ± Standard deviation	Depletion 95 % Confidence Interval (lower, upper)	Percentage Depletion mean ± standard deviation	Percentage Depletion 95 % Confidence Interval (lower, upper)	Binder (α = 0.05)	Binder (α = 0.01)	Binder (α = 0.005)	Binder (α = 0.001)
1,2-Propanediol	2021-04-07	-0.007 ± 0.012	(-0.019, 0.004)	-1.30 ± 1.22	(-3.29, 0.74)	Nonbinder	Nonbinder	Nonbinder	Nonbinder
12-Bromo-1-dodecanol	2019-03-11	-0.006 ± 0.039	(-0.077, 0.069)	-1.00 ± 6.68	(-13.3, 11.8)	Nonbinder	Nonbinder	Nonbinder	Nonbinder
1-Butanol	2020-03-09	-0.010 ± 0.026	(-0.024, 0.005)	-1.84 ± 1.64	(-4.4, 0.8)	Nonbinder	Nonbinder	Nonbinder	Nonbinder
1-Butyl-1-methylpyrrolidinium chloride	2019-03-11	-0.008 ± 0.007	(-0.019, 0.003)	-1.44 ± 1.20	(-3.34, 0.45)	Nonbinder	Nonbinder	Nonbinder	Nonbinder
1-Butyl-3-methylimidazolium chloride	2019-03-11	-0.008 ± 0.007	(-0.019, 0.004)	-1.33 ± 1.17	(-3.31, 0.64)	Nonbinder	Nonbinder	Nonbinder	Nonbinder
1-Ethyl-3-methylimidazolium chloride	2019-03-11	-0.006 ± 0.006	(-0.016, 0.004)	-1.03 ± 1.05	(-2.70, 0.65)	Nonbinder	Nonbinder	Nonbinder	Nonbinder
1-Hydroxy-4-(p-toluidino) anthraquinone	2019-03-11	-1.03 ± 0.231	(-1.47, -0.58)	-176 ± 40	(-253, -99)	Nonbinder	Nonbinder	Nonbinder	Nonbinder
2,3-Butanedione	2019-03-29	0.027 ± 0.014	(0.006, 0.048)	4.83 ± 2.46	(1.08, 8.48)	Binder	Nonbinder	Nonbinder	Nonbinder
2,4,5-Trichlorophenoxyacetic acid	2019-03-11	-0.006 ± 0.007	(-0.016, 0.004)	-1.01 ± 1.21	(-2.79, 0.76)	Nonbinder	Nonbinder	Nonbinder	Nonbinder
2,4-Diaminotoluene	2019-03-11	-0.006 ± 0.010	(-0.019, 0.007)	-1.00 ± 1.72	(-3.19, 1.20)	Nonbinder	Nonbinder	Nonbinder	Nonbinder
2,4-Dichloronitrobenzene	2019-03-05	-0.013 ± 0.007	(-0.024, -0.002)	-2.25 ± 1.17	(-4.12, -0.35)	Nonbinder	Nonbinder	Nonbinder	Nonbinder
2-Amino-6-chloro-4-nitrophenol	2019-03-05	NAa	NA	NA	NA	NA	NA	NA	NA
2-Mercaptobenzothiazole	2019-03-05	0.048 ± 0.013	(0.031, 0.067)	8.35 ± 2.32	(5.39, 11.5)	Binder	Binder	Binder	Nonbinder
2-Methoxy-4-nitroaniline	2019-03-05	NA	NA	NA	NA	NA	NA	NA	NA
2-Methyl-4H,3, 1-benzoxazin-4-one (Product 2040)	2019-03-05	-0.012 ± 0.007	(-0.023, -0.001)	-2.09 ± 1.17	(-4.05, -0.16)	Nonbinder	Nonbinder	Nonbinder	Nonbinder
3,4-Dihydrocoumarin	2021-04-08	0.003 ± 0.014	(-0.018, 0.024)	-0.47 ± 2.74	(-3.35, 4.30)	Nonbinder	Nonbinder	Nonbinder	Nonbinder
3-iodo-2-propynyl butylcarbamate	2021-04-06	0.331 ± 0.013	(0.312, 0.350)	57.5 ± 1.75	(54.2, 60.6)	Binder	Binder	Binder	Binder
4-Chloro-o-phenylenediamine	2019-03-05	0.021 ± 0.034	(-0.029, 0.071)	3.56 ± 5.85	(-4.99, 12.3)	Nonbinder	Nonbinder	Nonbinder	Nonbinder
4'-Hydroxychalcone	2019-03-05	-0.014 ± 0.040	(-0.092, 0.059)	-2.50 ± 6.91	(-16.0, 10.3)	Nonbinder	Nonbinder	Nonbinder	Nonbinder
4-Methylcyclohexanemethanol	2019-03-12	-0.009 ± 0.008	(-0.021, 0.004)	-1.46 ± 1.29	(-3.64, 0.61)	Nonbinder	Nonbinder	Nonbinder	Nonbinder
4-Phenylenediamine	2019-04-15	0.016 ± 0.009	(0.001, 0.031)	2.64 ± 1.49	(0.14, 5.14)	Binder	Nonbinder	Nonbinder	Nonbinder
5-Amino-o-cresol	2019-03-12	0.039 ± 0.010	(0.027, 0.051)	6.62 ± 1.67	(4.61, 8.63)	Binder	Binder	Binder	Nonbinder
5-Amino-o-cresol	2019-04-29	0.048 ± 0.010	(0.037, 0.059)	8.02 ± 1.64	(6.19, 9.83)	Binder	Binder	Binder	Binder
5-Amino-o-cresol	2019-05-14	0.051 ± 0.008	(0.039, 0.064)	9.00 ± 1.74	(6.84, 11.1)	Binder	Binder	Binder	Binder
5-Amino-o-cresol	2019-05-31	0.047 ± 0.009	(0.036, 0.059)	8.00 ± 1.23	(6.11, 9.97)	Binder	Binder	Binder	Binder
Ammonium thiosulfate	2019-03-12	-0.012 ± 0.007	(-0.024, 0.000)	-2.07 ± 1.23	(-4.02, -0.08)	Nonbinder	Nonbinder	Nonbinder	Nonbinder
Aniline	2021-04-07	-0.012 ± 0.008	(-0.025, 0.002)	-2.04 ± 1.55	(-4.45, 0.32)	Nonbinder	Nonbinder	Nonbinder	Nonbinder
Annatto	2019-04-01	NA	NA	NA	NA	NA	NA	NA	NA
Atrazine	2019-03-12	-0.012 ± 0.007	(-0.023, 0.000)	-2.05 ± 1.22	(-4.02, -0.08)	Nonbinder	Nonbinder	Nonbinder	Nonbinder
Azithromycin	2019-03-29	-0.003 ± 0.007	(-0.014, 0.007)	-0.59 ± 1.29	(-2.44, 1.32)	Nonbinder	Nonbinder	Nonbinder	Nonbinder
Benzalkonium chloride	4/6/20201	0.003 ± 0.008	(-0.009, 0.014)	0.48 ± 1.29	(-1.53, 2.50)	Nonbinder	Nonbinder	Nonbinder	Nonbinder
Benzethonium chloride	2029-03-29	0.001 ± 0.010	(-0.013, 0.016)	0.23 ± 1.76	(-2.31, 2.77)	Nonbinder	Nonbinder	Nonbinder	Nonbinder
Benzyl benzoateb	2021-04-12	-0.003 ± 0.021	(-0.015, 0.009)	-0.53 ± 1.23	(-2.49, 1.43)	Nonbinder	Nonbinder	Nonbinder	Nonbinder
Benzyl salicylate	2021-04-07	-0.003 ± 0.008	(-0.016, 0.009)	-0.55 ± 1.44	(-2.78, 1.61)	Nonbinder	Nonbinder	Nonbinder	Nonbinder
Camphorquinone	2019-03-12	0.004 ± 0.008	(-0.010 0.018)	0.66 ± 1.34	(-1.67, 2.99)	Nonbinder	Nonbinder	Nonbinder	Nonbinder
Chlorpyrifos	2019-03-29	0.004 ± 0.010	(-0.009, 0.017)	0.77 ± 1.81	(-1.58, 3.04)	Nonbinder	Nonbinder	Nonbinder	Nonbinder
Cinnamic aldehyde	2021-04-08	-0.002 ± 0.014	(-0.016, 0.011)	-0.35 ± 1.49	(-2.75, 2.08)	Nonbinder	Nonbinder	Nonbinder	Nonbinder
Cinnamly alcohol	2021-04-07	0.031 ± 0.022	(0.017, 0.044)	5.37 ± 1.38	(3.11, 7.65)	Binder	Binder	Binder	Nonbinder
cis-Bixin	2019-03-12	0.113 ± 0.021	(0.076, 0.151)	19.4 ± 3.7	(13.1, 25.7)	Binder	Binder	Binder	Nonbinder
Citral	2021-04-07	0.009 ± 0.009	(-0.006, 0.024)	1.53 ± 1.45	(-1.11, 4.20)	Nonbinder	Nonbinder	Nonbinder	Nonbinder
Clarithromycin	2019-03-12	-0.008 ± 0.009	(-0.023, 0.007)	-1.35 ± 1.55	(-3.91, 1.23)	Nonbinder	Nonbinder	Nonbinder	Nonbinder
Clarithromycin	2019-04-29	-0.006 ± 0.008	(-0.018, 0.006)	-1.04 ± 1.32	(-3.00, 0.97)	Nonbinder	Nonbinder	Nonbinder	Nonbinder
Clarithromycin	2019-05-14	-0.003 ± 0.007	(-0.014, 0.008)	-0.60 ± 1.29	(-2.44, 1.32)	Nonbinder	Nonbinder	Nonbinder	Nonbinder
Clarithromycin	2019-05-31	-0.006 ± 0.008	(-0.019, 0.006)	-1.07 ± 1.26	(-3.26, 1.16)	Nonbinder	Nonbinder	Nonbinder	Nonbinder
D-glucose	2021-04-13	-0.008 ± 0.007	(-0.019, 0.018)	-1.46 ± 1.11	(-3.27, 0.33)	Nonbinder	Nonbinder	Nonbinder	Nonbinder
Dicyclohexylcarbodiimide	2019-03-19	0.030 ± 0.011	(0.017, 0.043)	5.11 ± 1.86	(2.90, 7.31)	Binder	Binder	Binder	Nonbinder
Dicyclohexylcarbodiimide	2019-04-29	0.035 ± 0.008	(0.021, 0.048)	5.79 ± 1.34	(3.45, 8.02)	Binder	Binder	Binder	Nonbinder
Dicyclohexylcarbodiimide	2019-05-14	0.035 ± 0.007	(0.024, 0.046)	6.20 ± 1.25	(4.18, 8.12)	Binder	Binder	Binder	Nonbinder
Dicyclohexylcarbodiimide	2019-05-31	0.037 ± 0.008	(0.024, 0.050)	6.30 ± 1.35	(4.15, 8.41)	Binder	Binder	Binder	Nonbinder
Diethyl maleate	2021-04-07	0.004 ± 0.010	(-0.018, -0.010)	-0.72 ± 1.46	(-3.18, -1.79)	Nonbinder	Nonbinder	Nonbinder	Nonbinder
Ethyl vanillin	2021-04-06	-0.014 ± 0.008	(-0.028, 0.001)	-2.39 ± 1.48	(-5.03, -0.14)	Nonbinder	Nonbinder	Nonbinder	Nonbinder
Ethylene thiourea	2019-03-25	-0.003 ± 0.009	(-0.017, 0.011)	-0.56 ± 1.45	(-2.95, 1.81)	Nonbinder	Nonbinder	Nonbinder	Nonbinder
Fluconazole	2019-03-25	0.011 ± 0.007	(0.000, 0.023)	1.93 ± 1.21	(-0.04, 3.91)	Binder	Nonbinder	Nonbinder	Nonbinder
Formaldehyde	2019-04-15	0.029 ± 0.067	(-0.066, 0.128)	4.79 ± 11.2	(-11.0, 21.3)	Nonbinder	Nonbinder	Nonbinder	Nonbinder
Furil	2021-04-06	0.100 ± 0.008	(0.087, 0.112)	17.28 ± 1.28	(15.2, 19.4)	Binder	Binder	Binder	Binder
Glutaraldehyde	2019-04-15	0.003 ± 0.009	(-0.011, 0.017)	0.44 ± 2.09	(-1.87, 2.73)	Nonbinder	Nonbinder	Nonbinder	Nonbinder
Glycerol	2019-04-15	0.000 ± 0.008	(-0.013, 0.014)	-0.008 ± 1.46	(-2.25 2.29)	Nonbinder	Nonbinder	Nonbinder	Nonbinder
Glyoxal	2019-04-15	-0.014 ± 0.011	(-0.035, 0.006)	-2.41 ± 1.91	(-5.89, 1.01)	Nonbinder	Nonbinder	Nonbinder	Nonbinder
Heptachlor (solution)	2019-03-25	0.006 ± 0.007	(-0.006, 0.018)	1.021 ± 1.27	(-1.03, 3.06)	Nonbinder	Nonbinder	Nonbinder	Nonbinder
Iso-E Super	2019-04-01	0.009 ± 0.008	(-0.003, 0.021)	1.44 ± 1.25	(-0.57, 3.45)	Nonbinder	Nonbinder	Nonbinder	Nonbinder
Isophorone diisocyanate	2019-03-25	0.207 ± 0.007	(0.196, 0.218)	35.2 ± 1.07	(33.5, 36.9)	Binder	Binder	Binder	Binder
Isopropanol	2020-03-09	-0.014 ± 0.007	(-0.024, 0.003)	-2.58 ± 1.69	(-4.53, -0.63)	Nonbinder	Nonbinder	Nonbinder	Nonbinder
Methyl pyruvate	2021-04-08	0.004 ± 0.010	(-0.009, 0.018)	0.82 ± 1.76	(-1.64, 3.21)	Nonbinder	Nonbinder	Nonbinder	Nonbinder
Methyl salicylate	2019-03-25	-0.001 ± 0.008	(-0.012, 0.011)	-0.14 ± 1.32	( -2.09, 1.84)	Nonbinder	Nonbinder	Nonbinder	Nonbinder
N, N-Diethyl-m-aminophenol	2019-03-25	0.149 ± 0.015	(0.133, 0.164)	25.3 ± 2.48	(22.7, 27.9)	Binder	Binder	Binder	Binder
N,N-Diethyl-m-toluamide	2020-03-09	-0.015 ± 0.008	(-0.027, 0.004)	-2.88 ± 1.38	(-5.00, -0.69)	Nonbinder	Nonbinder	Nonbinder	Nonbinder
o-Benzyl-p-chlorophenol	2019-03-25	0.047 ± 0.008	(0.035, 0.058)	7.95 ± 1.30	(5.99, 9.85)	Binder	Binder	Binder	Nonbinder
o-Benzyl-p-chlorophenol	2019-04-29	0.041 ± 0.007	(0.029, 0.052)	6.79 ± 1.23	(4.93, 8.67)	Binder	Binder	Binder	Binder
o-Benzyl-p-chlorophenol	2019-05-14	0.046 ± 0.008	(0.032, 0.060)	8.03 ± 1.55	(5.58, 10.5)	Binder	Binder	Binder	Nonbinder
o-Benzyl-p-chlorophenol	2019-05-31	0.046 ± 0.009	(0.032, 0.060)	7.06 ± 1.20	(5.12, 9.04)	Binder	Binder	Binder	Nonbinder
o-Cresol	2019-03-22	-0.012 ± 0.007	(-0.024, 0.000)	-2.13 ± 1.22	(-4.21, -0.07)	Nonbinder	Nonbinder	Nonbinder	Nonbinder
p,pʹ-Biphenol	2019-03-22	-0.012 ± 0.007	(-0.023, 0.000)	-2.13 ± 1.25	(-4.07, -0.14)	Nonbinder	Nonbinder	Nonbinder	Nonbinder
Palladium di(4-oxapent-2-en-2-oate)	2019-03-22	0.117 ± 0.017	(0.087, 0.149)	20.6 ± 3.0	(15.2, 26.1)	Binder	Binder	Binder	Binder
Penicillin	2021-04-13	-0.019 ± 0.007	(-0.029, -0.009)	-3.29 ± 1.01	(-4.95, -1.61)	Nonbinder	Nonbinder	Nonbinder	Nonbinder
Pentaerythritol triacrylate	2019-03-29	0.044 ± 0.008	(0.030, 0.058)	7.81 ± 1.44	(5.36, 10.3)	Binder	Binder	Binder	Nonbinder
Pentaerythritol triacrylate	2019-04-29	0.019 ± 0.008	(0.005, 0.033)	3.12 ± 1.40	(0.84, 5.40)	Binder	Nonbinder	Nonbinder	Nonbinder
Pentaerythritol triacrylate	2019-05-14	0.035 ± 0.007	(0.028, 0.047)	6.20 ± 1.25	(4.15, 8.23)	Binder	Binder	Binder	Nonbinder
Pentaerythritol triacrylate	2019-05-31	0.023 ± 0.007	(0.010, 0.035)	3.89 ± 1.22	(1.82, 5.99)	Binder	Binder	Nonbinder	Nonbinder
Perillaldehyde	2021-04-08	0.023 ± 0.039	(0.003, 0.043)	4.16 ± 2.26	(0.79, 7.59)	Binder	Nonbinder	Nonbinder	Nonbinder
Phenylacetaldehyde	2021-04-08	0.015 ± 0.008	(0.003, 0.027)	2.66 ± 1.27	(0.49, 4.86)	Binder	Nonbinder	Nonbinder	Nonbinder
Potassium dicyanoaurate	2019-03-22	-0.013 ± 0.010	(-0.024, 0.000)	-2.24 ± 1.76	(-4.26, -0.25)	Nonbinder	Nonbinder	Nonbinder	Nonbinder
Pyridine	2020-03-09	-0.015 ± 0.007	(-0.027, -0.004)	-2.90 ± 1.31	(-5.08, -0.86)	Nonbinder	Nonbinder	Nonbinder	Nonbinder
Pyrogallol	2019-03-22	0.619 ± 0.045	(0.556, 0.679)	108 ± 7.9	(97.6, 119)	Binder	Binder	Binder	Binder
R-carvone	2021-04-08	0.007 ± 0.008	(-0.003, 0.017)	1.29 ± 1.17	(-0.53, 3.18)	Nonbinder	Nonbinder	Nonbinder	Nonbinder
Resorcinol	2021-04-06	0.014 ± 0.018	(-0.024, -0.004)	-2.45 ± 1.09	(-4.19, -0.69)	Nonbinder	Nonbinder	Nonbinder	Nonbinder
Saccharin	2021-04-06	-0.010 ± 0.010	(-0.024, 0.003)	-2.45 ± 1.09	(-4.19, -0.69)	Nonbinder	Nonbinder	Nonbinder	Nonbinder
Sodium dodecyl sulfate	2021-04-13	-0.010 ± 0.017	(-0.020, 0.001)	-1.67 ± 1.17	(-3.43, 0.05)	Nonbinder	Nonbinder	Nonbinder	Nonbinder
Sodium metasilicate	2019-03-22	-0.014 ± 0.007	(-0.027, -0.002)	-2.50 ± 1.27	(-4.69, -0.32)	Nonbinder	Nonbinder	Nonbinder	Nonbinder
Sodium metasilicate (phosphate buffer)	2019-05-03	-0.001 ± 0.009	(-0.012, 0.009)	-0.21 ±1.00	(-1.79, 1.39)	Nonbinder	Nonbinder	Nonbinder	Nonbinder
Sodium octyl sulfate	2019-03-22	-0.006 ± 0.009	(-0.020, 0.007)	-1.14 ± 1.67	(-3.60, 1.31)	Nonbinder	Nonbinder	Nonbinder	Nonbinder
Squaric acid (phosphate buffer)	2019-05-03	0.002 ± 0.003	(-0.029, 0.000)	-2.38 ± 1.35	(-4.82, 0.02)	Nonbinder	Nonbinder	Nonbinder	Nonbinder
Streptomycin sulfate	2021-04-13	-0.129 ± 0.006	(-0.139, -0.119)	-22.3 ± 1.1	(-24.1, -20.6)	Nonbinder	Nonbinder	Nonbinder	Nonbinder
Sulfanilamide	2019-04-15	0.023 ± 0.009	(-0.011, 0.016)	0.38 ± 1.51	(-1.90, 2.68)	Nonbinder	Nonbinder	Nonbinder	Nonbinder
Tetraethylthiuramdisulfide	2019-03-19	0.585 ± 0.007	(0.574, 0.596)	98.9 ± 1.0	(97.2, 101)	Binder	Binder	Binder	Binder
Tetramethylthiuram disulfide	2021-04-12	0.587 ± 0.007	(0.577, 0.598)	99.6 ± 1.14	(98.0, 101.3)	Binder	Binder	Binder	Binder
Tetramethylthiurammonosulfide	2019-03-19	0.414 ± 0.008	(0.400, 0.427)	70.0 ± 1.32	(67.7, 72.1)	Binder	Binder	Binder	Binder
trans-2-Hexenal	2021-04-08	0.001 ± 0.017	(-0.019, 0.021)	0.19 ± 2.58	(-3.26, 3.82)	Nonbinder	Nonbinder	Nonbinder	Nonbinder
trans-p-Hydroxycinnamic acid	2019-03-19	-0.008 ± 0.007	(-0.020, 0.004)	-1.33 ± 1.19	(-3.36, 0.72)	Nonbinder	Nonbinder	Nonbinder	Nonbinder
Triethanolamine	2019-03-29	-0.006 ± 0.007	(-0.019, 0.006)	-1.06 ± 1.30	(-3.28, 1.14)	Nonbinder	Nonbinder	Nonbinder	Nonbinder
Triethanolamine	2019-04-29	-0.011 ± 0.007	(-0.023, 0.000)	-1.86 ± 1.20	(-3.78, 0.12)	Nonbinder	Nonbinder	Nonbinder	Nonbinder
Triethanolamine	2019-05-14	0.002 ± 0.007	(-0.010, 0.013)	0.29 ± 1.24	(-1.69, 2.28)	Nonbinder	Nonbinder	Nonbinder	Nonbinder
Triethanolamine	2019-05-31	-0.004 ± 0.007	(-0.015, 0.007)	-0.70 ± 1.27	(-2.57, 1.16)	Nonbinder	Nonbinder	Nonbinder	Nonbinder
Trimethylolpropane triacrylate	2019-03-19	0.004 ± 0.007	(-0.007, 0.016)	0.68 ± 1.27	(-1.22, 2.65)	Nonbinder	Nonbinder	Nonbinder	Nonbinder
Trimethylolpropane triacrylate	2019-04-12	0.027 ± 0.010	(0.012, 0.039)	4.25 ± 1.66	(2.02, 6.41)	Binder	Binder	Binder	Nonbinder
Tri-n-octylphosphine oxide	2019-03-29	0.013 ± 0.007	(0.002, 0.023)	2.25 ± 1.19	(0.38, 4.02)	Binder	Nonbinder	Nonbinder	Nonbinder
Tri-n-octylphosphine oxide	2019-04-29	0.008 ± 0.009	(-0.008, 0.023)	1.26 ± 1.47	(-1.27, 3.78)	Nonbinder	Nonbinder	Nonbinder	Nonbinder
Tri-n-octylphosphine oxide	2019-05-14	0.011 ± 0.007	(-0.002, 0.024)	1.91 ± 1.31	(-0.38, 4.20)	Nonbinder	Nonbinder	Nonbinder	Nonbinder
Tri-n-octylphosphine oxide	2019-05-31	0.004 ± 0.007	(-0.007, 0.015)	0.70 ± 1.16	(-1.26, 2.67)	Nonbinder	Nonbinder	Nonbinder	Nonbinder
Triphenyl phosphate	2019-03-19	-0.016 ± 0.007	(-0.028, -0.004)	-2.75 ± 1.26	(-4.73, -0.69)	Nonbinder	Nonbinder	Nonbinder	Nonbinder
Tween 80	2021-04-13	0.010 ± 0.011	(-0.004, 0.026)	1.88 ± 1.97	(-0.67, 4.45)	Nonbinder	Nonbinder	Nonbinder	Nonbinder
Vanillin	2021-04-12	-0.009 ± 0.011	(-0.024, 0.007)	-1.44 ± 2.36	(-4.13, 1.25)	Nonbinder	Nonbinder	Nonbinder	Nonbinder
Zinc diethyldithiocarbamate	2019-03-19	-0.034 ± 0.014	(-0.055, -0.013)	-5.79 ± 2.37	(-9.39, -2.18)	Nonbinder	Nonbinder	Nonbinder	Nonbinder
α-Hexylcinnamaldehyde	2021-04-07	-0.002 ± 0.008	(-0.014, 0.009)	-0.43 ± 1.28	(-2.33, 1.56)	Nonbinder	Nonbinder	Nonbinder	Nonbinder

## Sheet: Table S8
Table S8: Results from testing the test compounds with the pyridoxylamine (PDA) absorbance assay analyzed using a Bayesian model.
Chemical Name	Date of analysis	Depletion mean ± Standard deviation	Depletion 95 % Confidence Interval (lower, upper)	Percentage Depletion mean ± standard deviation	Percentage Depletion 95 % Confidence Interval (lower, upper)	Binder (α = 0.05)	Binder (α = 0.01)	Binder (α = 0.005)	Binder (α = 0.001)
1,2-Propanediol	2021-04-07	-0.003 ± 0.007	(-0.016, 0.009)	-1.72 ± 3.51	(-7.87, 4.39)	Nonbinder	Nonbinder	Nonbinder	Nonbinder
12-Bromo-1-dodecanol	2019-03-11	-0.001 ± 0.010	(-0.014, 0.012)	-0.43 ± 4.90	(-6.81, 5.81)	Nonbinder	Nonbinder	Nonbinder	Nonbinder
1-Butanol	2020-03-09	-0.002 ± 0.007	(-0.019, 0.016)	-0.77 ± 5.04	(-9.51, 8.01)	Nonbinder	Nonbinder	Nonbinder	Nonbinder
1-Butyl-1-methylpyrrolidinium chloride	2019-03-11	-0.003 ± 0.008	(-0.016, 0.010)	-1.55 ± 3.82	(-7.62, 4.71)	Nonbinder	Nonbinder	Nonbinder	Nonbinder
1-Butyl-3-methylimidazolium chloride	2019-03-11	-0.002 ± 0.007	(-0.013, 0.009)	-0.98 ± 3.12	(-6.00, 4.16)	Nonbinder	Nonbinder	Nonbinder	Nonbinder
1-Ethyl-3-methylimidazolium chloride	2019-03-11	-0.004 ± 0.007	(-0.016, 0.007)	-2.02 ± 3.30	(-7.51, 3.16)	Nonbinder	Nonbinder	Nonbinder	Nonbinder
1-Hydroxy-4-(p-toluidino) anthraquinone	2019-03-11	-0.208 ± 0.048	(-0.293, -0.124)	-98.2 ± 22.7	(-139, -58.4)	Nonbinder	Nonbinder	Nonbinder	Nonbinder
2,3-Butanedione	2019-03-29	0.048 ± 0.007	(0.036, 0.061)	23.9 ± 3.60	(18.0, 29.9)	Binder	Binder	Binder	Binder
2,4,5-Trichlorophenoxyacetic acid	2019-03-11	-0.016 ± 0.007	(-0.027, -0.005)	-7.40 ± 3.18	(-12.7 -2.12)	Nonbinder	Nonbinder	Nonbinder	Nonbinder
2,4-Diaminotoluene	2019-03-11	-0.003 ± 0.007	(-0.015, 0.009)	-1.34 ± 3.41	(-6.88, 4.14)	Nonbinder	Nonbinder	Nonbinder	Nonbinder
2,4-Dichloronitrobenzene	2019-03-05	-0.018 ± 0.018	(-0.047, 0.012)	-8.75 ± 8.91	(-24.4, 5.58)	Nonbinder	Nonbinder	Nonbinder	Nonbinder
2-Amino-6-chloro-4-nitrophenol	2019-03-05	-0.017 ± 0.058	(-0.096, 0.058)	-8.60 ± 28.2	(-47.8, 27.8)	Nonbinder	Nonbinder	Nonbinder	Nonbinder
2-Mercaptobenzothiazole	2019-03-05	NAa	NA	NA	NA	NA	NA	NA	NA
2-Methoxy-4-nitroaniline	2019-03-05	-0.029 ± 0.10	(-0.23, 0.17)	-14.2 ± 50.7	(-113, 84.2)	Nonbinder	Nonbinder	Nonbinder	Nonbinder
2-Methyl-4H,3, 1-benzoxazin-4-one (Product 2040)	2019-03-05	-0.016 ± 0.013	(-0.037, 0.006)	-7.79 ± 6.46	(-19.6, 2.74)	Nonbinder	Nonbinder	Nonbinder	Nonbinder
3,4-Dihydrocoumarin	2021-04-08	0.027 ± 0.008	(0.016, 0.038)	13.4 ± 3.73	(8.03, 18.7)	Binder	Binder	Binder	Nonbinder
3-iodo-2-propynyl butylcarbamate	2021-04-06	-0.001 ± 0.008	(-0.014, 0.013)	-0.34 ± 4.19	(-6.93, 6.31)	Nonbinder	Nonbinder	Nonbinder	Nonbinder
4-Chloro-o-phenylenediamine	2019-03-05	-0.018 ± 0.095	(-0.123, 0.085)	-9.04 ± 47.0	(-60.4, 40.9)	Nonbinder	Nonbinder	Nonbinder	Nonbinder
4'-Hydroxychalcone	2019-03-05	NA	NA	NA	NA	NA	NA	NA	NA
4-Methylcyclohexanemethanol	2019-03-12	-0.002 ± 0.007	(-0.013, 0.009)	-0.87 ± 3.33	(-6.42,4.34)	Nonbinder	Nonbinder	Nonbinder	Nonbinder
4-Phenylenediamine	2019-04-15	-0.018 ± 0.044	(-0.066, 0.030)	-8.63 ± 21.4	(-32.4, 14.8)	Nonbinder	Nonbinder	Nonbinder	Nonbinder
5-Amino-o-cresol	2019-03-12	0.005 ± 0.008	(-0.007, 0.016)	2.24 ± 3.74	(-3.52, 7.88)	Nonbinder	Nonbinder	Nonbinder	Nonbinder
5-Amino-o-cresol	2019-05-14	0.005 ± 0.008	(-0.007, 0.016)	2.24 ± 3.74	(-3.52, 7.88)	Nonbinder	Nonbinder	Nonbinder	Nonbinder
5-Amino-o-cresol	2019-05-31	0.001 ± 0.010	(-0.011, 0.012)	0.30 ± 4.91	(-5.54, 6.07)	Nonbinder	Nonbinder	Nonbinder	Nonbinder
Ammonium thiosulfate	2019-03-12	0.001 ± 0.008	(-0.012, 0.014)	0.56 ± 3.72	(-5.46, 6.39)	Nonbinder	Nonbinder	Nonbinder	Nonbinder
Aniline	2021-04-07	-0.004 ± 0.007	(-0.014, 0.007)	-1.77 ± 3.31	(-7.04, 3.20)	Nonbinder	Nonbinder	Nonbinder	Nonbinder
Annatto	2019-04-01	0.680 ± 1.085	(-0.784, 2.136)	340 ± 543	(-392, 1069)	Nonbinder	Nonbinder	Nonbinder	Nonbinder
Atrazine	2019-03-12	0.000 ± 0.009	(-0.013, 0.014)	0.11 ± 4.07	(-6.07, 6.43)	Nonbinder	Nonbinder	Nonbinder	Nonbinder
Azithromycin	2019-03-29	0.015 ± 0.011	(-0.003, 0.033)	7.32 ± 5.52	(-1.44, 16.2)	Binder	Nonbinder	Nonbinder	Nonbinder
Benzalkonium chloride	2021-04-06	0.001 ± 0.008	(-0.010, 0.012)	0.62 ± 4.14	(-4.99, 6.14)	Nonbinder	Nonbinder	Nonbinder	Nonbinder
Benzethonium chloride	2029-03-29	0.001 ± 0.008	(-0.012, 0.015)	0.60 ± 4.10	(-5.92, 7.15)	Nonbinder	Nonbinder	Nonbinder	Nonbinder
Benzyl benzoateb	2021-04-12	-0.003 ± 0.012	(-0.014, 0.009)	-1.39 ± 3.30	(-7.16, 4.24)	Nonbinder	Nonbinder	Nonbinder	Nonbinder
Benzyl salicylate	2021-04-07	0.055 ± 0.042	(-0.021, 0.132)	27.2 ± 20.7	(-10.6, 65.1)	Nonbinder	Nonbinder	Nonbinder	Nonbinder
Camphorquinone	2019-03-12	0.002 ± 0.007	(-0.010, 0.013)	0.73 ± 3.22	(-4.68, 6.03)	Nonbinder	Nonbinder	Nonbinder	Nonbinder
Chlorpyrifos	2019-03-29	-0.002 ± 0.008	(-0.015, 0.010)	-1.25 ± 3.87	(-7.53, 5.05)	Nonbinder	Nonbinder	Nonbinder	Nonbinder
Cinnamic aldehyde	2021-04-08	0.054 ± 0.031	(-0.003, 0.109)	26.7 ± 15.3	(-1.50, 54.5)	Binder	Nonbinder	Nonbinder	Nonbinder
Cinnamly alcohol	2021-04-07	0.021 ± 0.009	(0.007, 0.034)	10.3 ± 4.3	(3.68, 16.9)	Binder	Nonbinder	Nonbinder	Nonbinder
cis-Bixin	2019-03-12	0.040 ± 0.111	(-0.104, 0.191)	18.5 ± 51.9	(-48.7, 89.1)	Nonbinder	Nonbinder	Nonbinder	Nonbinder
Citral	2021-04-07	0.009 ± 0.007	(-0.001, 0.020)	4.47 ± 3.60	(-0.52, 9.63)	Binder	Nonbinder	Nonbinder	Nonbinder
Clarithromycin	2019-03-12	0.012 ± 0.007	(0.001, 0.023)	5.47 ± 3.35	(0.29, 10.6)	Binder	Nonbinder	Nonbinder	Nonbinder
Clarithromycinc	2019-05-14	0.010 ± 0.004	(0.003, 0.017)	4.90 ± 1.83	(1.40, 8.39)	Binder	Binder	Nonbinder	Nonbinder
Clarithromycin	2019-05-31	0.011 ± 0.008	(0.000, 0.022)	5.55 ± 3.99	(0.17, 11.2)	Binder	Nonbinder	Nonbinder	Nonbinder
D-glucose	2021-04-13	-0.002 ± 0.008	(-0.013, 0.009)	-1.07 ± 3.39	(-5.98, 3.86)	Nonbinder	Nonbinder	Nonbinder	Nonbinder
Dicyclohexylcarbodiimide	2019-03-19	-0.002 ± 0.012	(-0.016, 0.012)	-0.77 ± 5.64	(-7.54, 5.80)	Nonbinder	Nonbinder	Nonbinder	Nonbinder
Dicyclohexylcarbodiimide	2019-05-14	0.003 ± 0.007	(-0.008, 0.014)	1.61 ± 3.42	(-3.78, 6.94)	Nonbinder	Nonbinder	Nonbinder	Nonbinder
Dicyclohexylcarbodiimide	2019-05-31	0.018 ± 0.052	( -0.055, 0.088)	8.99 ± 26.1	(-27.8, 44.1)	Nonbinder	Nonbinder	Nonbinder	Nonbinder
Diethyl maleate	2021-04-07	-0.001 ± 0.007	(-0.012, 0.010)	-0.34 ± 3.62	(-5.78, 5.13)	Nonbinder	Nonbinder	Nonbinder	Nonbinder
Ethyl vanillin	2021-04-06	NA	NA	NA	NA	NA	NA	NA	NA
Ethylene thiourea	2019-03-25	-0.002 ± 0.009	(-0.017, 0.013)	-0.96 ± 4.50	( -8.54, 6.50)	Nonbinder	Nonbinder	Nonbinder	Nonbinder
Fluconazole	2019-03-25	0.002 ± 0.008	(-0.010, 0.015)	1.12 ± 4.01	(-5.08, 7.53)	Nonbinder	Nonbinder	Nonbinder	Nonbinder
Formaldehyde	2019-04-15	0.192 ± 0.006	(0.181, 0.202)	93.8 ± 2.67	(89.5 98.1)	Binder	Binder	Binder	Binder
Furil	2021-04-06	NA	NA	NA	NA	NA	NA	NA	NA
Glutaraldehyde	2019-04-15	0.203 ± 0.007	(0.192, 0.214)	99.4 ± 3.24	(94.8, 104)	Binder	Binder	Binder	Binder
Glycerol	2019-04-15	-0.001 ± 0.007	(-0.012, 0.010)	-0.57 ± 3.54	(-6.11, 4.89)	Nonbinder	Nonbinder	Nonbinder	Nonbinder
Glyoxal	2019-04-15	0.171 ± 0.008	(0.160, 0.184)	83.8 ± 3.56	(78.3, 89.3)	Binder	Binder	Binder	Binder
Heptachlor (solution)	2019-03-25	0.000 ± 0.012	(-0.020, 0.020)	-0.05 ± 6.06	(-9.73, 9.58)	Nonbinder	Nonbinder	Nonbinder	Nonbinder
Iso-E Super	2019-04-01	0.002 ± 0.006	(-0.013, 0.008)	-1.18 ± 3.16	(-6.39, 4.07)	Nonbinder	Nonbinder	Nonbinder	Nonbinder
Isophorone diisocyanate	2019-03-25	0.200 ± 0.009	(0.187, 0.213)	98.6 ± 4.22	( 92.4, 105)	Binder	Binder	Binder	Binder
Isopropanol	2020-03-09	0.003 ± 0.007	(-0.007, 0.013)	1.44 ± 3.47	(-3.70, 6.45)	Nonbinder	Nonbinder	Nonbinder	Nonbinder
Methyl pyruvate	2021-04-08	0.048 ± 0.011	(0.033, 0.064)	24.1 ± 5.45	(16.3, 31.6)	Binder	Binder	Binder	Nonbinder
Methyl salicylate	2019-03-25	-0.034 ± 0.057	(-0.115, 0.050)	-16.7 ± 28.3	(-56.5, 24.8)	Nonbinder	Nonbinder	Nonbinder	Nonbinder
N, N-Diethyl-m-aminophenol	2019-03-25	-0.016 ± 0.044	(-0.064, 0.032)	-7.68 ± 21.8	(-31.6, 15.8)	Nonbinder	Nonbinder	Nonbinder	Nonbinder
N,N-Diethyl-m-toluamide	2020-03-09	0.016 ± 0.007	(-0.009, 0.012)	0.81 ± 3.33	(-4.50, 6.12)	Nonbinder	Nonbinder	Nonbinder	Nonbinder
o-Benzyl-p-chlorophenol	2019-03-25	0.004 ± 0.007	(-0.015, 0.007)	-1.85 ± 3.44	(-7.45, 3.45)	Nonbinder	Nonbinder	Nonbinder	Nonbinder
o-Benzyl-p-chlorophenol	2019-05-14	0.009 ± 0.009	(-0.007, 0.025)	4.52 ± 4.66	(-3.25 12.1)	Nonbinder	Nonbinder	Nonbinder	Nonbinder
o-Benzyl-p-chlorophenol	2019-05-31	0.003 ± 0.007	(-0.009, 0.014)	1.41 ± 3.74	(-4.29, 7.12)	Nonbinder	Nonbinder	Nonbinder	Nonbinder
o-Cresol	2019-03-22	-0.008 ± 0.008	(-0.021, 0.006)	-3.76 ± 3.65	(-10.3, 2.63)	Nonbinder	Nonbinder	Nonbinder	Nonbinder
p,pʹ-Biphenol	2019-03-22	-0.008 ± 0.008	(-0.021, 0.005)	-3.82 ± 3.72	(-10.1, 2.53)	Nonbinder	Nonbinder	Nonbinder	Nonbinder
Palladium di(4-oxapent-2-en-2-oate)	2019-03-22	NA	NA	NA	NA	NA	NA	NA	NA
Penicillin	2021-04-13	-0.001 ± 0.008	(-0.013, 0.011)	-0.41 ± 3.58	(-5.89, 4.93)	Nonbinder	Nonbinder	Nonbinder	Nonbinder
Pentaerythritol triacrylate	2019-03-29	0.011 ± 0.008	( -0.001, 0.023)	5.43 ± 3.79	(-0.60, 11.4)	Binder	Nonbinder	Nonbinder	Nonbinder
Pentaerythritol triacrylate	2019-05-14	0.005 ± 0.016	(-0.006, 0.016)	2.26 ± 8.03	(-3.21, 7.83)	Nonbinder	Nonbinder	Nonbinder	Nonbinder
Pentaerythritol triacrylate	2019-05-31	0.006 ± 0.010	(-0.010, 0.022)	3.24 ± 5.18	(-4.80, 11.0)	Nonbinder	Nonbinder	Nonbinder	Nonbinder
Perillaldehyde	2021-04-08	0.005 ± 0.012	(-0.013, 0.024)	2.63 ± 6.14	(-6.62, 12.0)	Nonbinder	Nonbinder	Nonbinder	Nonbinder
Phenylacetaldehyde	2021-04-08	0.176 ± 0.007	(0.164, 0.189)	87.7 ± 3.6	(81.6, 93.9)	Binder	Binder	Binder	Binder
Potassium dicyanoaurate	2019-03-22	-0.008 ± 0.011	(-0.023, 0.006)	-3.90 ± 5.10	(-10.8, 2.77)	Nonbinder	Nonbinder	Nonbinder	Nonbinder
Pyridine	2020-03-09	-0.003 ± 0.010	(-0.021, 0.014)	-1.57 ± 5.02	(-10.6, 7.24)	Nonbinder	Nonbinder	Nonbinder	Nonbinder
Pyrogallol	2019-03-22	NA	NA	NA	NA	NA	NA	NA	NA
R-carvone	2021-04-08	0.002 ± 0.008	(-0.010, 0.014)	0.75 ± 4.04	(-5.23, 6.98)	Nonbinder	Nonbinder	Nonbinder	Nonbinder
Resorcinolc	2021-04-06	-0.001 ± 0.019	(-0.038, 0.033)	-0.47 ± 9.66	(-19.3, 16.8)	Nonbinder	Nonbinder	Nonbinder	Nonbinder
Saccharin	2021-04-06	-0.012 ± 0.008	(-0.024, 0.001)	-6.18 ± 4.15	(-12.4, 0.09)	Nonbinder	Nonbinder	Nonbinder	Nonbinder
Sodium dodecyl sulfate	2021-04-13	-0.002 ± 0.006	(-0.011, 0.008)	-0.79 ± 2.71	(-5.10, 3.57)	Nonbinder	Nonbinder	Nonbinder	Nonbinder
Sodium metasilicate	2019-03-22	-0.005 ± 0.008	(-0.020, 0.009)	-2.51 ± 3.91	(-9.65, 4.42)	Nonbinder	Nonbinder	Nonbinder	Nonbinder
Sodium metasilicate (phosphate buffer)	2019-05-03	0.013 ± 0.006	(0.003, 0.022)	3.05 ± 1.44	(0.86, 5.30)	Binder	Nonbinder	Nonbinder	Nonbinder
Sodium octyl sulfate	2019-03-22	-0.008 ± 0.009	(-0.022, 0.006)	-3.77 ± 4.15	(-10.5, 2.87)	Nonbinder	Nonbinder	Nonbinder	Nonbinder
Squaric acid (phosphate buffer)	2019-05-03	0.000 ± 0.021	(-0.020, 0.020)	0.02 ± 5.07	(-4.96, 4.91)	Nonbinder	Nonbinder	Nonbinder	Nonbinder
Streptomycin sulfate	2021-04-13	0.042 ± 0.007	(0.031, 0.053)	18.8 ± 2.89	(13.9, 23.6)	Binder	Binder	Binder	Binder
Sulfanilamide	2019-04-15	-0.004 ± 0.009	(-0.018, 0.011)	-1.83 ± 4.45	(-8.99, 5.22)	Nonbinder	Nonbinder	Nonbinder	Nonbinder
Tetraethylthiuramdisulfide	2019-03-19	0.001 ± 0.010	(-0.018, 0.020)	0.467 ± 4.87	(-8.72, 9.61)	Nonbinder	Nonbinder	Nonbinder	Nonbinder
Tetramethylthiuram disulfide	2021-04-12	0.012 ± 0.011	(-0.002, 0.027)	5.85 ± 5.51	(-1.1, 12.9)	Binder	Nonbinder	Nonbinder	Nonbinder
Tetramethylthiurammonosulfide	2019-03-19	-0.002 ± 0.030	(-0.056, 0.051)	-0.88 ± 14.4	(-26.8, 24.5)	Nonbinder	Nonbinder	Nonbinder	Nonbinder
trans-2-Hexenal	2021-04-08	0.007 ± 0.007	(-0.003, 0.017)	3.29 ± 3.37	(-1.69, 8.54)	Nonbinder	Nonbinder	Nonbinder	Nonbinder
trans-p-Hydroxycinnamic acid	2019-03-19	0.003 ± 0.092	(-0.132, 0.141)	1.62 ± 44.0	(-63.0, 67.5)	Nonbinder	Nonbinder	Nonbinder	Nonbinder
Triethanolamine	2019-03-29	0.001 ± 0.007	(-0.011, 0.012)	0.33 ± 3.27	( -5.32, 5.86)	Nonbinder	Nonbinder	Nonbinder	Nonbinder
Triethanolamine	2019-05-14	0.009 ± 0.012	(-0.004, 0.022)	4.56 ± 6.06	(-2.16, 10.9)	Nonbinder	Nonbinder	Nonbinder	Nonbinder
Triethanolamine	2019-05-31	0.008 ± 0.007	(-0.003, 0.019)	3.97 ± 3.64	(-1.55, 9.51)	Binder	Nonbinder	Nonbinder	Nonbinder
Trimethylolpropane triacrylate	2019-03-19	0.010 ± 0.042	(-0.042, 0.065)	4.58 ± 19.9	(-20.0, 31.2)	Nonbinder	Nonbinder	Nonbinder	Nonbinder
Trimethylolpropane triacrylate	2019-04-12	0.007 ± 0.010	(-0.004, 0.019)	3.51 ± 4.54	(-2.17, 9.09)	Nonbinder	Nonbinder	Nonbinder	Nonbinder
Tri-n-octylphosphine oxide	2019-03-29	-0.005 ± 0.015	(-0.032, 0.022)	-2.42 ± 7.39	(-15.6, 10.8)	Nonbinder	Nonbinder	Nonbinder	Nonbinder
Tri-n-octylphosphine oxide	2019-05-14	0.004 ± 0.008	(-0.009, 0.017)	1.83 ± 3.74	(-4.51, 8.30)	Nonbinder	Nonbinder	Nonbinder	Nonbinder
Tri-n-octylphosphine oxide	2019-05-31	0.006 ± 0.006	(-0.003, 0.016)	3.04 ± 3.11	(-1.73, 7.93)	Nonbinder	Nonbinder	Nonbinder	Nonbinder
Triphenyl phosphate	2019-03-19	-0.009 ± 0.010	(-0.026, 0.009)	-4.16 ± 4.72	(-12.6, 4.27)	Nonbinder	Nonbinder	Nonbinder	Nonbinder
Tween 80	2021-04-13	-0.030 ± 0.008	(-0.045, -0.015)	-13.6 ± 3.75	(-20.2, -6.83)	Nonbinder	Nonbinder	Nonbinder	Nonbinder
Vanillin	2021-04-12	NA	NA	NA	NA	NA	NA	NA	NA
Zinc diethyldithiocarbamate	2019-03-19	0.047 ± 0.028	(0.004, 0.088)	22.2 ± 13.2	(2.11, 42.2)	Binder	Nonbinder	Nonbinder	Nonbinder
α-Hexylcinnamaldehyde	2021-04-07	0.012 ± 0.029	(-0.022, 0.045)	5.75 ± 14.4	(-11.1, 22.1)	Nonbinder	Nonbinder	Nonbinder	Nonbinder
a NA indicates “not available.”
b The benzyl benzoate was added to the test solution in an aluminum foil dish since it was highly viscous. Testing the dish by itself did not impact the test results, so the benzyl benzoate results were calculated similarly to the other samples.
c For these samples, one of the TCblank wells had a bubble which caused it to be removed from analysis. The two remaining wells had the same exact absorbance. This caused a statistical anomaly with the Bayesian analysis. Alternatively, a modestly revised Bayesian code was used for this sample which utilized information from the TCblank variability for other TCs performed in this plate to evaluate…

## Sheet: Table S9
Table S9: Results from testing the test compounds with the pyridoxylamine (PDA) fluorescence assay analyzed using a Bayesian model.
Chemical Name	Date of analysis	Depletion mean ± Standard deviation	Depletion 95 % Confidence Interval (lower, upper)	Percentage Depletion mean ± standard deviation	Percentage Depletion 95 % Confidence Interval (lower, upper)	Binder (α = 0.05)	Binder (α = 0.01)	Binder (α = 0.005)	Binder (α = 0.001)
1,2-Propanediol	2021-04-07	1087 ± 853	(10.8, 2161)	2.56 ± 1.46	(0.06, 5.08)	Binder	Nonbinder	Nonbinder	Nonbinder
1,2-Propanediol	2021-04-15	631 ± 257	(138, 1127)	1.38 ± 0.55	(0.29, 2.46)	Binder	Binder	Nonbinder	Nonbinder
12-Bromo-1-dodecanol	2019-03-11	-340 ± 513	(-1290, 603)	-0.76 ± 1.22	(-2.99, 1.37)	Nonbinder	Nonbinder	Nonbinder	Nonbinder
1-Butanol	2020-03-09	-2111 ± 967	(-3672, -559)	-5.20 ± 2.03	(-9.25, -1.40)	Nonbinder	Nonbinder	Nonbinder	Nonbinder
1-Butyl-1-methylpyrrolidinium chloride	2019-03-11	-1213 ± 631	(-2396, -25)	-2.74 ± 1.42	(-5.36, -0.07)	Nonbinder	Nonbinder	Nonbinder	Nonbinder
1-Butyl-3-methylimidazolium chloride	2019-03-11	-1416 ± 391	(-2149, -676)	-3.20 ± 0.87	(-4.90, -1.56)	Nonbinder	Nonbinder	Nonbinder	Nonbinder
1-Ethyl-3-methylimidazolium chloride	2019-03-11	-1170 ± 497	(-2084, -247.6)	-2.66 ± 1.13	(-4.78, -0.60)	Nonbinder	Nonbinder	Nonbinder	Nonbinder
1-Hydroxy-4-(p-toluidino) anthraquinone	2019-03-11	15652 ± 1306	(13260, 18050)	35.4 ± 3.0	(29.9, 40.9)	Binder	Binder	Binder	Binder
2,3-Butanedione	2019-03-29	17613 ± 969	(15680, 19530)	41.0 ± 1.5	(37.9, 43.9)	Binder	Binder	Binder	Binder
2,4,5-Trichlorophenoxyacetic acid	2019-03-11	-9398 ± 375	(-9905, -8886)	-21.2 ± 0.7	(-22.6, -19.9)	Nonbinder	Nonbinder	Nonbinder	Nonbinder
2,4-Diaminotoluene	2019-03-11	7473 ± 512	(6699, 8243)	16.9 ± 0.9	(15.2, 18.5)	Binder	Binder	Binder	Binder
2,4-Dichloronitrobenzene	2019-03-07	27547 ± 1246	(25270, 29860)	62.3 ± 2.6	(57.4, 67.1)	Binder	Binder	Binder	Binder
2-Amino-6-chloro-4-nitrophenol	2019-03-07	42664 ± 446	(41810, 43520)	96.6 ± 0.6	(95.6, 97.6)	Binder	Binder	Binder	Binder
2-Mercaptobenzothiazole	2019-03-07	42254 ± 551	(41190, 43310)	95.7 ± 0.9	(94.0, 97.4)	Binder	Binder	Binder	Binder
2-Methoxy-4-nitroaniline	2019-03-07	43380 ± 405	(42580, 44180)	98.2 ± 0.4	(97.5, 98.9)	Binder	Binder	Binder	Binder
2-Methyl-4H,3, 1-benzoxazin-4-one (Product 2040)	2019-03-07	NAa	NA	NA	NA	NA	NA	NA	NA
3,4-Dihydrocoumarin	2021-04-08	8080 ± 442	(7294, 8875)	17.7 ± 1.0	(16.0, 19.4)	Binder	Binder	Binder	Binder
3-iodo-2-propynyl butylcarbamate	2021-04-06	-684 ± 1252	(-2006, 612)	-1.61 ± 1.97	(-4.59, 1.39)	Nonbinder	Nonbinder	Nonbinder	Nonbinder
4-Chloro-o-phenylenediamine	2019-03-07	27923 ± 2258	(25170, 30650)	63.2 ± 3.6	(57.4, 69.0)	Binder	Binder	Binder	Binder
4'-Hydroxychalcone	2019-03-07	43607 ± 423	(42770, 44440)	98.7 ± 0.5	(97.8, 99.5)	Binder	Binder	Binder	Binder
4-Methylcyclohexanemethanol	2019-03-12	-1057 ± 484	(-1934, -172)	-2.45 ± 1.16	(-4.53, -0.42)	Nonbinder	Nonbinder	Nonbinder	Nonbinder
4-Phenylenediamine	2019-04-15	NA	NA	NA	NA	NA	NA	NA	NA
5-Amino-o-cresol	2019-03-12	2804 ± 561	(1788, 3822)	6.49 ± 1.39	(4.15, 8.76)	Binder	Binder	Binder	Binder
5-Amino-o-cresol	2019-04-29	2329 ± 2780	(-1227, 5865)	5.63 ± 7.12	(-3.25, 13.8)	Nonbinder	Nonbinder	Nonbinder	Nonbinder
5-Amino-o-cresol	2019-05-14	3076 ± 602	(1968, 4178)	7.49 ± 1.51	(4.76, 10.2)	Binder	Binder	Binder	Nonbinder
5-Amino-o-cresol	2019-05-31	1154 ± 595	(69, 2240)	2.90 ± 1.59	(0.11, 5.60)	Binder	Nonbinder	Nonbinder	Nonbinder
Ammonium thiosulfate	2019-03-12	-1095 ± 753	(-2331, 130)	-2.53 ± 1.50	(-5.48, 0.30)	Nonbinder	Nonbinder	Nonbinder	Nonbinder
Aniline	2021-04-07	2267 ± 836	(697, 3830)	5.31 ± 1.94	(1.53, 8.90)	Binder	Binder	Nonbinder	Nonbinder
Aniline	2021-04-15	1996 ± 521	(1019, 2971)	4.36 ± 1.12	(2.19, 6.42)	Binder	Binder	Binder	Nonbinder
Annatto	2019-04-01	24747 ± 2455	(20130, 29310)	60.2 ± 6.1	(48.9, 71.4)	Binder	Binder	Binder	Binder
Atrazine	2019-03-12	-1136 ± 746	(-2519, 263)	-2.63 ± 1.70	(-5.90, 0.52)	Nonbinder	Nonbinder	Nonbinder	Nonbinder
Azithromycin	2019-03-29	8518 ± 947	(6631, 10380)	19.7 ± 1.8	(16.0, 23.2)	Binder	Binder	Binder	Binder
Benzalkonium chloride	4/6/20201	-534 ± 841	(-2085, 995)	-1.25 ± 2.01	(-4.91, 2.53)	Nonbinder	Nonbinder	Nonbinder	Nonbinder
Benzethonium chloride	2029-03-29	658 ± 962	(-1257, 2558)	1.71 ± 2.18	(-2.61, 5.87)	Nonbinder	Nonbinder	Nonbinder	Nonbinder
Benzyl benzoateb	2021-04-12	-203 ± 599	(-1299, 881)	-0.44 ± 1.26	(-2.93, 1.94)	Nonbinder	Nonbinder	Nonbinder	Nonbinder
Benzyl salicylate	2021-04-07	14057 ± 2673	(27950, 34630)	73.7 ± 5.5	(65.7, 81.9)	Binder	Binder	Binder	Binder
Camphorquinone	2019-03-12	1392 ± 1417	(-168, 2942)	3.23 ± 2.23	(-0.29, 6.71)	Binder	Nonbinder	Nonbinder	Nonbinder
Chlorpyrifos	2019-03-29	2512 ± 912	(697, 4323)	5.83 ± 1.98	(1.76, 9.65)	Binder	Binder	Nonbinder	Nonbinder
Cinnamic aldehyde	2021-04-08	33205 ± 402	(32470, 33930)	72.8 ± 0.8	(71.4, 74.2)	Binder	Binder	Binder	Binder
Cinnamly alcohol	2021-04-07	10483 ± 747	(10569, 17480)	33.0 ± 4.9	(25.0, 40.9)	Binder	Binder	Binder	Nonbinder
cis-Bixin	2019-03-12	42217 ± 651	(41120, 43310)	97.5 ± 1.3	(95.7, 99.4)	Binder	Binder	Binder	Binder
Citral	2021-04-07	5637 ± 664	(4394, 6893)	13.3 ± 1.5	(10.4, 16.1)	Binder	Binder	Binder	Binder
Clarithromycin	2019-03-12	5001 ± 516	(4050, 5953)	11.6 ± 1.1	(9.5, 13.6)	Binder	Binder	Binder	Binder
Clarithromycin	2019-04-29	3861 ± 458	(3085, 4639)	9.33 ± 1.10	(7.50, 11.1)	Binder	Binder	Binder	Binder
Clarithromycin	2019-05-14	4951 ± 384	(4227, 5681)	12.0 ± 0.9	(10.4, 13.7)	Binder	Binder	Binder	Binder
Clarithromycin	2019-05-31	3496 ± 565	(2423, 4572)	8.74 ± 1.36	(6.16, 11.3)	Binder	Binder	Binder	Binder
D-glucose	2021-04-13	469 ± 448	(-331, 1281)	0.84 ± 0.82	(-0.63, 2.27)	Nonbinder	Nonbinder	Nonbinder	Nonbinder
Dicyclohexylcarbodiimide	2019-03-19	-353 ± 479	(-1238, 528)	-0.79 ± 1.14	(-2.87, 1.20)	Nonbinder	Nonbinder	Nonbinder	Nonbinder
Dicyclohexylcarbodiimide	2019-04-29	-1193 ± 384	(-1851, -551)	-2.88 ± 1.12	(-4.49, -1.30)	Nonbinder	Nonbinder	Nonbinder	Nonbinder
Dicyclohexylcarbodiimide	2019-05-14	-788 ± 448	(-1607, 39)	-1.93 ± 1.10	(-3.97, 0.06)	Nonbinder	Nonbinder	Nonbinder	Nonbinder
Dicyclohexylcarbodiimide	2019-05-31	-1553 ± 667	(-2809, -298)	-3.91 ± 1.67	(-7.15, -0.82)	Nonbinder	Nonbinder	Nonbinder	Nonbinder
Diethyl maleate	2021-04-07	-432 ± 587	(-1510, 638)	-1.01 ± 1.40	(-3.54, 1.64)	Nonbinder	Nonbinder	Nonbinder	Nonbinder
Ethyl vanillin	2021-04-06	39562 ± 831	(38110, 41040)	93.5 ± 1.9	(90.2, 96.8)	Binder	Binder	Binder	Binder
Ethylene thiourea	2019-03-25	-402 ± 631	(-1598, 812)	-0.97 ± 1.48	(-3.85, 1.85)	Nonbinder	Nonbinder	Nonbinder	Nonbinder
Fluconazole	2019-03-25	797 ± 1694	(-428, 2011)	1.88 ± 3.51	(-1.03, 4.72)	Nonbinder	Nonbinder	Nonbinder	Nonbinder
Formaldehyde	2019-04-15	40943 ± 345	(40290, 41600)	93.4 ± 0.4	(92.8, 94.0)	Binder	Binder	Binder	Binder
Furil	2021-04-06	41708 ± 326	(41130, 42290)	98.6 ± 0.5	(97.9, 99.4)	Binder	Binder	Binder	Binder
Glutaraldehyde	2019-04-15	43491 ± 304	(42890, 44090)	99.2 ± 0.1	(99.0, 99.4)	Binder	Binder	Binder	Binder
Glycerol	2019-04-15	-722 ± 728	(-2094, 654)	-1.65 ± 1.65	(-4.75, 1.46)	Nonbinder	Nonbinder	Nonbinder	Nonbinder
Glyoxal	2019-04-15	35546 ± 348	(34880, 36220)	81.0 ± 0.4	(80.3, 81.7)	Binder	Binder	Binder	Binder
Heptachlor (solution)	2019-03-25	1026 ± 757	(-382, 2441)	2.39 ± 1.72	(-0.92, 5.60)	Nonbinder	Nonbinder	Nonbinder	Nonbinder
Iso-E Super	2019-04-01	-67 ± 439	(-893, 758)	-0.17 ± 1.05	(-2.19, 1.82)	Nonbinder	Nonbinder	Nonbinder	Nonbinder
Isophorone diisocyanate	2019-03-25	41864 ± 442	(41020, 42700)	98.3 ± 0.5	(97.8, 98.7)	Binder	Binder	Binder	Binder
Isopropanol	2020-03-09	-3092 ± 567	(-4204, -1976)	-7.62 ± 1.50	(-10.57, -4.79)	Nonbinder	Nonbinder	Nonbinder	Nonbinder
Methyl pyruvate	2021-04-08	12411 ± 398	(11690, 13140)	27.2 ± 0.8	(25.7, 28.7)	Binder	Binder	Binder	Binder
Methyl salicylate	2019-03-25	30987 ± 554	(30010, 31960)	72.7 ± 0.9	(71.3, 74.0)	Binder	Binder	Binder	Binder
N, N-Diethyl-m-aminophenol	2019-03-25	NA	NA	NA	NA	NA	NA	NA	NA
N,N-Diethyl-m-toluamide	2020-03-09	-2085 ± 646	(-3341, -834)	-5.15 ± 1.64	(-8.39, -2.03)	Nonbinder	Nonbinder	Nonbinder	Nonbinder
o-Benzyl-p-chlorophenol	2019-03-25	45 ± 663	(-1209, 1316)	0.10 ± 1.60	(-2.85, 2.99)	Nonbinder	Nonbinder	Nonbinder	Nonbinder
o-Benzyl-p-chlorophenol	2019-04-29	-1555 ± 2256	(-5229, 2187)	-3.85 ± 6.27	(-13.1, 4.85)	Nonbinder	Nonbinder	Nonbinder	Nonbinder
o-Benzyl-p-chlorophenol	2019-05-14	645 ± 513	(-297, 1584)	1.57 ± 1.26	(-0.74, 3.92)	Nonbinder	Nonbinder	Nonbinder	Nonbinder
o-Benzyl-p-chlorophenol	2019-05-31	-489 ± 606	(-1555, 579)	-1.22 ± 1.52	(-3.92, 1.46)	Nonbinder	Nonbinder	Nonbinder	Nonbinder
o-Cresol	2019-03-22	2494 ± 762	(1112, 3871)	5.45 ± 1.56	(2.43, 8.36)	Binder	Binder	Binder	Binder
p,pʹ-Biphenol	2019-03-22	NA	NA	NA	NA	NA	NA	NA	NA
Palladium di(4-oxapent-2-en-2-oate)	2019-03-22	45166 ± 463	(44250, 46090)	98.9 ± 0.2	(98.5, 99.3)	Binder	Binder	Binder	Binder
Penicillin	2021-04-13	-950 ± 208	(-1363, -540)	-1.73 ± 0.39	(-2.49, -0.97)	Nonbinder	Nonbinder	Nonbinder	Nonbinder
Pentaerythritol triacrylate	2019-03-29	3979 ± 1307	(2188, 5753)	9.33 ± 1.87	(5.62, 12.9)	Binder	Binder	Binder	Binder
Pentaerythritol triacrylate	2019-04-29	-552 ± 742	(-1867, 782)	-1.35 ± 1.76	(-4.53, 1.78)	Nonbinder	Nonbinder	Nonbinder	Nonbinder
Pentaerythritol triacrylate	2019-05-14	513 ± 711	(-481, 1490)	1.25 ± 1.26	(-1.20, 3.60)	Nonbinder	Nonbinder	Nonbinder	Nonbinder
Pentaerythritol triacrylate	2019-05-31	-629 ± 883	(-2183, 894)	-1.56 ± 2.02	(-5.52, 2.25)	Nonbinder	Nonbinder	Nonbinder	Nonbinder
Perillaldehyde	2021-04-08	4526 ± 763	(3396, 5641)	9.94 ± 1.28	(7.4, 12.4)	Binder	Binder	Binder	Binder
Phenylacetaldehyde	2021-04-08	40499 ± 321	(39990, 41000)	88.9 ± 0.6	(88.1, 89.7)	Binder	Binder	Binder	Binder
Potassium dicyanoaurate	2019-03-22	1128 ± 973	(-673, 2909)	2.49 ± 2.24	(-1.61, 6.34)	Nonbinder	Nonbinder	Nonbinder	Nonbinder
Pyridine	2020-03-09	-925 ± 757	(-2338, 487)	-2.31 ± 1.89	(-5.92, 1.07)	Nonbinder	Nonbinder	Nonbinder	Nonbinder
Pyrogallol	2019-03-22	45492 ± 465	(44570, 46420)	99.6 ± 0.3	(99.2, 100.0)	Binder	Binder	Binder	Binder
R-carvone	2021-04-08	2962 ± 728	(1621, 4290)	6.51 ± 1.61	(3.57, 9.51)	Binder	Binder	Binder	Nonbinder
R-carvone	2021-04-12	2157 ± 613	(1046, 3269)	4.76 ± 1.34	(2.40, 7.15)	Binder	Binder	Binder	Nonbinder
Resorcinol	2021-04-06	-1182 ± 905	(-2724, 348)	-2.78 ± 1.92	(-6.54, 0.87)	Nonbinder	Nonbinder	Nonbinder	Nonbinder
Saccharin	2021-04-06	-8487 ± 883	(-10150, -6827)	-20.1 ± 2.1	(-24.0, -16.1)	Nonbinder	Nonbinder	Nonbinder	Nonbinder
Sodium dodecyl sulfate	2021-04-13	-1258 ± 697	(-1916, -594)	-2.29 ± 0.66	(-3.51, -1.10)	Nonbinder	Nonbinder	Nonbinder	Nonbinder
Sodium metasilicate	2019-03-22	351 ± 791	(-1076, 1761)	0.77 ± 1.62	(-2.40, 3.81)	Nonbinder	Nonbinder	Nonbinder	Nonbinder
Sodium metasilicate (phosphate buffer)	2019-05-09	1452 ± 441	(800, 2013)	2.87 ± 0.71	(1.57, 4.14)	Binder	Binder	Binder	Nonbinder
Sodium octyl sulfate	2019-03-22	542 ± 685	(-753, 1818)	1.17 ± 1.51	(-1.67, 4.00)	Nonbinder	Nonbinder	Nonbinder	Nonbinder
Squaric acid (phosphate buffer)	2019-05-09	1487 ± 450	(661, 2103)	2.87 ± 0.71	(1.27, 4.57)	Binder	Binder	Binder	Nonbinder
Streptomycin sulfate	2021-04-13	3871 ± 593	(2920, 4807)	7.04 ± 1.08	(5.39, 8.72)	Binder	Binder	Binder	Binder
Sulfanilamide	2019-04-15	1550 ± 820	(62, 3034)	3.54 1.88	(0.13, 6.99)	Binder	Nonbinder	Nonbinder	Nonbinder
Tetraethylthiuramdisulfide	2019-03-19	22822 ± 475	(22140, 23510)	51.3 ± 0.6	(50.1, 52.5)	Binder	Binder	Binder	Binder
Tetramethylthiuram disulfide	2021-04-12	20100 ± 738	(18740, 21460)	44.3 ± 1.5	(41.5, 47.3)	Binder	Binder	Binder	Binder
Tetramethylthiurammonosulfide	2019-03-19	35673 ± 496	(34740, 36610)	80.2 ± 1.0	(78.4, 82.0)	Binder	Binder	Binder	Binder
trans-2-Hexenal	2021-04-08	4074 ± 646	(2905, 5231)	8.96 ± 1.54	(6.4, 11.5)	Binder	Binder	Binder	Binder
trans-p-Hydroxycinnamic acid	2019-03-19	31727 ± 1092	(30560, 32880)	71.4 ± 1.6	(69.1, 73.7)	Binder	Binder	Binder	Binder
Triethanolamine	2019-03-29	3625 ± 1171	(1342, 5929)	8.42 ± 2.59	(3.22, 13.4)	Binder	Binder	Binder	Nonbinder
Triethanolamine	2019-04-29	775 ± 2613	(-57, 1576)	1.88 ± 5.53	(-0.15, 3.85)	Binder	Nonbinder	Nonbinder	Nonbinder
Triethanolamine	2019-05-14	2381 ± 622	(1270, 3517)	5.78 ± 1.46	(3.06, 8.45)	Binder	Binder	Binder	Nonbinder
Triethanolamine	2019-05-31	1224 ± 835	(-314, 2782)	3.05 ± 2.03	(-0.82, 6.75)	Binder	Nonbinder	Nonbinder	Nonbinder
Trimethylolpropane triacrylate	2019-03-19	345 ± 328	(-280, 967)	0.78 ± 0.74	(-0.63, 2.15)	Nonbinder	Nonbinder	Nonbinder	Nonbinder
Trimethylolpropane triacrylate	2019-04-12	353 ± 753	(-1048, 1752)	0.85 ± 1.87	(-2.67, 4.17)	Nonbinder	Nonbinder	Nonbinder	Nonbinder
Tri-n-octylphosphine oxide	2019-03-29	2661 ± 1213	(266, 5042)	6.15 ± 2.80	(0.74, 11.3)	Binder	Nonbinder	Nonbinder	Nonbinder
Tri-n-octylphosphine oxide	2019-04-29	966 ± 428	(244, 1699)	2.34 ± 1.12	(0.59, 4.05)	Binder	Binder	Nonbinder	Nonbinder
Tri-n-octylphosphine oxide	2019-05-14	1517 ± 863	(453, 2579)	3.69 ± 1.50	(1.16, 6.24)	Binder	Nonbinder	Nonbinder	Nonbinder
Tri-n-octylphosphine oxide	2019-05-31	212 ± 637	(-937, 1349)	0.52 ± 1.51	(-2.39, 3.35)	Nonbinder	Nonbinder	Nonbinder	Nonbinder
Triphenyl phosphate	2019-03-19	-936 ± 563	(-1978, 118)	-2.11 ± 1.24	(-4.49, 0.19)	Nonbinder	Nonbinder	Nonbinder	Nonbinder
Tween 80	2021-04-13	7430 ± 840	(5957, 8875)	13.5 ± 1.4	(10.8, 16.1)	Binder	Binder	Binder	Binder
Vanillin	2021-04-12	42808 ± 489	(42020, 43600)	94.4 ± 1.1	(93.3, 95.6)	Binder	Binder	Binder	Binder
Zinc diethyldithiocarbamate	2019-03-19	10483 ± 747	(9187, 11800)	23.6 ± 1.6	(20.7, 26.5)	Binder	Binder	Binder	Binder
α-Hexylcinnamaldehyde	2021-04-07	24740 ± 1017	(22870, 26610)	58.3 ± 2.5	(53.8, 62.6)	Binder	Binder	Binder	Binder
a NA indicates “not available.”
b The benzyl benzoate was added to the test solution in an aluminum foil dish since it was highly viscous. Testing the dish by itself did not impact the test results, so the benzyl benzoate results were calculated similarly to the other samples.

## Sheet: Table S10
Table S10: Results from testing the test compounds with the 4-nitrobenzenethiol (NBT) absorbance assay analyzed using a frequentist model.
Chemical Name	Date of analysis	TC mean	TC standard deviation	TCblank mean	TCblank standard deviation	Depletion	Aggregate Uncertainty	T value	Welsh-Satterhwaite df	Critical Value (α=0.005)	Binder
1,2-Propanediol	2021-04-07	0.651	0.002	0.07	0.002	-0.007	0.003	-2.73	21	2.52	Nonbinder
12-Bromo-1-dodecanol	2019-03-11	0.659	0.046	0.071	0	-0.006	0.023	-0.25	3	4.54	Nonbinder
1-Butanol	2020-03-09	0.62	0.003	0.07	0.003	-0.009	0.003	-3.15	6	3.14	Nonbinder
1-Butyl-1-methylpyrrolidinium chloride	2019-03-11	0.662	0.004	0.071	0	-0.008	0.002	-3.99	5	3.36	Nonbinder
1-Butyl-3-methylimidazolium chloride	2019-03-11	0.662	0.004	0.072	0.002	-0.008	0.002	-3.25	7	3	Nonbinder
1-Ethyl-3-methylimidazolium chloride	2019-03-11	0.659	0.001	0.071	0.001	-0.006	0.001	-4.71	18	2.55	Nonbinder
1-Hydroxy-4-(p-toluidino) anthraquinone	2019-03-11	2.073	0.263	0.465	0.035	-1.025	0.133	-7.7	3	4.54	Nonbinder
2,3-Butanedione	2019-03-29	0.628	0.001	0.09	0.007	0.028	0.005	5.83	3	4.54	Binder
2,4,5-Trichlorophenoxyacetic acid	2019-03-11	0.659	0.002	0.071	0.001	-0.006	0.002	-3.69	14	2.62	Nonbinder
2,4-Diaminotoluene	2019-03-11	0.662	0.004	0.073	0.002	-0.006	0.003	2.33	7	3	Nonbinder
2,4-Dichloronitrobenzene	2019-03-05	0.671	0.002	0.081	0.001	-0.013	0.002	-5.81	18	2.55	Nonbinder
2-Amino-6-chloro-4-nitrophenol	2019-03-05	NAa	NA	NA	NA	NA	NA	NA	NA	NA	NA
2-Mercaptobenzothiazole	2019-03-05	0.608	0.002	0.079	0.006	0.048	0.004	11.76	3	4.54	Binder
2-Methoxy-4-nitroaniline	2019-03-05	NA	NA	NA	NA	NA	NA	NA	NA	NA	NA
2-Methyl-4H,3, 1-benzoxazin-4-one (Product 2040)	2019-03-05	0.664	0.003	0.075	0.001	-0.012	0.002	-4.89	14	2.62	Nonbinder
3,4-Dihydrocoumarin	2021-04-08	0.627	0.005	0.07	0.007	0.003	0.005	0.58	4	3.75	Nonbinder
3-iodo-2-propynyl butylcarbamate	2021-04-06	0.317	0.01	0.07	0.001	0.331	0.005	63.46	4	3.75	Binder
4-Chloro-o-phenylenediamine	2019-03-05	0.794	0.008	0.237	0.02	0.021	0.012	1.69	2	6.96	Nonbinder
4'-Hydroxychalcone	2019-03-05	2.379	0.046	1.788	0.005	-0.014	0.023	-0.6	3	4.54	Nonbinder
4-Methylcyclohexanemethanol	2019-03-12	0.664	0.003	0.072	0.001	-0.008	0.003	-2.67	18	2.55	Nonbinder
4-Phenylenediamine	2019-04-15	0.663	0.005	0.079	0.003	0.016	0.004	4.23	11	2.72	Binder
5-Amino-o-cresol	2019-03-12	0.629	0.003	0.084	0.001	0.039	0.003	12.41	19	2.54	Binder
5-Amino-o-cresol	2019-04-29	0.638	0.002	0.085	0.002	0.048	0.002	21.75	22	2.51	Binder
5-Amino-o-cresol	2019-05-14	0.604	0.004	0.086	0.001	0.051	0.003	16.5	14	2.62	Binder
5-Amino-o-cresol	2019-05-31	0.628	0.003	0.085	0.001	0.047	0.002	19.48	12	2.68	Binder
Ammonium thiosulfate	2019-03-12	0.667	0.003	0.071	0.001	-0.012	0.003	-3.81	19	2.54	Nonbinder
Aniline	2021-04-07	0.655	0.004	0.07	0.002	-0.012	0.003	-3.51	15	2.6	Nonbinder
Annatto	2019-04-01	NA	NA	NA	NA	NA	NA	NA	NA	NA	NA
Atrazine	2019-03-12	0.668	0.002	0.072	0.001	-0.012	0.003	-4.14	18	2.55	Nonbinder
Azithromycin	2019-03-29	0.643	0.002	0.074	0.001	-0.003	0.002	-1.49	23	2.5	Nonbinder
Benzalkonium chloride	2021-04-06	0.644	0.003	0.07	0.001	0.003	0.003	1.07	14	2.62	Nonbinder
Benzethonium chloride	2029-03-29	0.64	0.003	0.075	0.004	0.001	0.003	0.39	8	2.9	Nonbinder
Benzyl benzoateb	2021-04-12	0.664	0.002	0.07	0.002	-0.003	0.002	-1.33	14	2.62	Nonbinder
Benzyl salicylate	2021-04-07	0.646	0.003	0.07	0.002	-0.003	0.003	-1.08	19	2.54	Nonbinder
Camphorquinone	2019-03-12	0.662	0.004	0.082	0.002	0.004	0.004	1.08	14	2.62	Nonbinder
Chlorpyrifos	2019-03-29	0.635	0.005	0.073	0.001	0.004	0.003	1.33	8	2.9	Nonbinder
Cinnamic aldehyde	2021-04-08	0.633	0.003	0.08	0.003	-0.002	0.003	-0.67	11	2.72	Nonbinder
Cinnamly alcohol	2021-04-07	0.613	0.003	0.07	0.002	0.031	0.003	9.5	16	2.58	Binder
cis-Bixin	2019-03-12	1.677	0.019	1.206	0.007	0.113	0.011	10.75	4	3.75	Binder
Citral	2021-04-07	0.636	0.006	0.07	0.001	0.009	0.004	2.22	7	3	Nonbinder
Clarithromycin	2019-03-12	0.664	0.006	0.072	0.001	-0.008	0.004	-1.95	9	2.82	Nonbinder
Clarithromycin	2019-04-29	0.679	0.003	0.072	0.002	-0.006	0.003	-2.42	14	2.62	Nonbinder
Clarithromycin	2019-05-14	0.643	0.002	0.071	0.001	-0.003	0.003	-1.31	18	2.55	Nonbinder
Clarithromycin	2019-05-31	0.668	0.004	0.071	0.002	-0.007	0.003	-2.29	9	2.82	Nonbinder
D-glucose	2021-04-13	0.655	0.002	0.07	0.001	-0.008	0.002	-4.9	13	2.65	Nonbinder
Dicyclohexylcarbodiimide	2019-03-19	0.634	0.004	0.072	0.002	0.03	0.003	10.05	11	2.72	Binder
Dicyclohexylcarbodiimide	2019-04-29	0.639	0.005	0.074	0.001	0.035	0.003	10.92	6	3.14	Binder
Dicyclohexylcarbodiimide	2019-05-14	0.606	0.002	0.072	0.001	0.035	0.003	13.25	19	2.54	Binder
Dicyclohexylcarbodiimide	2019-05-31	0.625	0.004	0.073	0.001	0.037	0.003	12.92	7	3	Binder
Diethyl maleate	2021-04-07	0.647	0.006	0.07	0.001	-0.004	0.004	-1.12	8	2.9	Nonbinder
Ethyl vanillin	2021-04-06	0.663	0.006	0.07	0.001	-0.014	0.004	-3.62	5	3.36	Nonbinder
Ethylene thiourea	2019-03-25	0.663	0.005	0.072	0.001	-0.003	0.004	-0.94	7	3	Nonbinder
Fluconazole	2019-03-25	0.649	0.003	0.073	0.001	0.011	0.003	4.17	18	2.55	Binder
Formaldehyde	2019-04-15	0.669	0.002	0.098	0.038	0.029	0.022	1.32	2	6.96	Nonbinder
Furil	2021-04-06	0.654	0.004	0.18	0.001	0.1	0.003	34.68	10	2.76	Binder
Glutaraldehyde	2019-04-15	0.673	0.003	0.075	0.003	0.003	0.003	0.78	13	2.65	Nonbinder
Glycerol	2019-04-15	0.671	0.005	0.071	0.002	0	0.003	-0.02	12	2.68	Nonbinder
Glyoxal	2019-04-15	0.686	0.01	0.072	0.002	-0.014	0.006	-2.49	4	3.75	Nonbinder
Heptachlor (solution)	2019-03-25	0.655	0.002	0.073	0.002	0.006	0.003	2.2	21	2.52	Nonbinder
Iso-E Super	2019-04-01	0.671	0.003	0.076	0.003	0.009	0.002	3.81	7	3	Binder
Isophorone diisocyanate	2019-03-25	0.455	0.002	0.074	0.001	0.207	0.003	82.34	23	2.5	Binder
Isopropanol	2020-03-09	0.62	0.002	0.07	0	-0.013	0.002	-7.56	10	2.76	Nonbinder
Methyl pyruvate	2021-04-08	0.624	0.001	0.07	0.004	0.004	0.003	1.51	6	3.14	Nonbinder
Methyl salicylate	2019-03-25	0.661	0.003	0.072	0.002	-0.001	0.003	-0.31	23	2.5	Nonbinder
N, N-Diethyl-m-aminophenol	2019-03-25	0.679	0.003	0.239	0.004	0.148	0.004	41.09	7	3	Binder
N,N-Diethyl-m-toluamide	2020-03-09	0.63	0.002	0.07	0.002	-0.015	0.002	-7.39	11	2.72	Nonbinder
o-Benzyl-p-chlorophenol	2019-03-25	0.616	0.001	0.074	0.002	0.047	0.003	18.36	18	2.55	Binder
o-Benzyl-p-chlorophenol	2019-04-29	0.635	0.003	0.075	0.001	0.041	0.002	17.74	17	2.57	Binder
o-Benzyl-p-chlorophenol	2019-05-14	0.598	0.005	0.075	0.002	0.046	0.003	13.11	12	2.68	Binder
o-Benzyl-p-chlorophenol	2019-05-31	0.622	0.004	0.073	0.001	0.041	0.003	16.39	10	2.76	Binder
o-Cresol	2019-03-22	0.654	0.003	0.072	0.001	-0.012	0.003	-4.4	13	2.65	Nonbinder
p,pʹ-Biphenol	2019-03-22	0.654	0.001	0.072	0.002	-0.012	0.002	-5.13	18	2.55	Nonbinder
Palladium di(4-oxapent-2-en-2-oate)	2019-03-22	0.666	0.018	0.213	0.002	0.117	0.009	12.7	3	4.54	Binder
Penicillin	2021-04-13	0.666	0.002	0.07	0.001	-0.019	0.002	-11.95	17	2.57	Nonbinder
Pentaerythritol triacrylate	2019-03-29	0.596	0.006	0.074	0.001	0.044	0.004	12.56	6	3.14	Binder
Pentaerythritol triacrylate	2019-04-29	0.655	0.004	0.074	0.003	0.019	0.003	6.11	10	2.76	Binder
Pentaerythritol triacrylate	2019-05-14	0.606	0.003	0.072	0.002	0.035	0.003	12.5	19	2.54	Binder
Pentaerythritol triacrylate	2019-05-31	0.638	0.004	0.071	0.001	0.023	0.003	7.99	7	3	Binder
Perillaldehyde	2021-04-08	0.605	0.003	0.07	0.006	0.023	0.004	5.17	4	3.75	Binder
Phenylacetaldehyde	2021-04-08	0.612	0.003	0.07	0.002	0.015	0.003	5.48	15	2.6	Binder
Potassium dicyanoaurate	2019-03-22	0.655	0.002	0.072	0.002	-0.013	0.002	-5.14	20	2.53	Nonbinder
Pyridine	2020-03-09	0.62	0.003	0.07	0.001	-0.015	0.002	-7.07	7	3	Nonbinder
Pyrogallol	2019-03-22	0.802	0.005	0.852	0.024	0.62	0.014	42.81	2	6.96	Binder
R-carvone	2021-04-08	0.619	0.001	0.07	0	0.007	0.002	3.43	20	2.53	Binder
Resorcinol	2021-04-06	0.66	0.001	0.07	0	-0.014	0.002	-6.92	19	2.54	Nonbinder
Saccharin	2021-04-06	0.659	0.001	0.07	0.004	-0.01	0.003	-3.5	6	3.14	Nonbinder
Sodium dodecyl sulfate	2021-04-13	0.655	0.002	0.07	0	-0.01	0.002	-6.18	15	2.6	Nonbinder
Sodium metasilicate	2019-03-22	0.655	0.004	0.071	0.001	-0.014	0.003	-4.72	10	2.76	Nonbinder
Sodium metasilicate	2019-05-03	0.706	0.002	0.069	0.001	-0.001	0.002	0.72	18	2.55	Nonbinder
Sodium octyl sulfate	2019-03-22	0.649	0.003	0.073	0.003	-0.007	0.003	-2.13	11	2.72	Nonbinder
Squaric acid (phosphate buffer)	2019-05-03	0.705	0.002	0.072	0.004	0.002	0.003	0.86	4	3.75	Nonbinder
Streptomycin sulfate	2021-04-13	0.775	0.002	0.07	0	-0.129	0.001	-87.07	17	2.57	Nonbinder
Sulfanilamide	2019-04-15	0.67	0.003	0.072	0.003	0.002	0.003	0.68	16	2.58	Nonbinder
Tetraethylthiuramdisulfide	2019-03-19	0.08	0.002	0.073	0.001	0.585	0.002	269.01	24	2.49	Binder
Tetramethylthiuram disulfide	2021-04-12	0.078	0.002	0.08	0.001	0.588	0.002	315.25	20	2.53	Binder
Tetramethylthiurammonosulfide	2019-03-19	0.347	0.005	0.169	0.002	0.414	0.003	131.38	8	2.9	Binder
trans-2-Hexenal	2021-04-08	0.63	0.002	0.08	0.007	0.001	0.004	0.22	3	4.54	Nonbinder
trans-p-Hydroxycinnamic acid	2019-03-19	0.675	0.004	0.076	0.001	-0.008	0.003	2.83	10	2.76	Nonbinder
Triethanolamine	2019-03-29	0.645	0.004	0.073	0.002	-0.006	0.003	2.06	12	2.68	Nonbinder
Triethanolamine	2019-04-29	0.685	0.003	0.074	0.001	-0.011	0.002	-4.52	14	2.62	Nonbinder
Triethanolamine	2019-05-14	0.64	0.002	0.072	0.001	0.002	0.003	0.64	19	2.54	Nonbinder
Triethanolamine	2019-05-31	0.667	0.001	0.073	0.002	-0.004	0.002	-2.06	18	2.55	Nonbinder
Trimethylolpropane triacrylate	2019-03-19	0.659	0.003	0.071	0.001	0.004	0.003	1.59	15	2.6	Nonbinder
Trimethylolpropane triacrylate	2019-04-12	0.651	0.001	0.074	0.001	0.026	0.005	5.6	14	2.62	Binder
Tri-n-octylphosphine oxide	2019-03-29	0.627	0.001	0.073	0.001	0.013	0.002	6.13	22	2.51	Binder
Tri-n-octylphosphine oxide	2019-04-29	0.669	0.006	0.076	0.003	0.008	0.004	2.06	7	3	Nonbinder
Tri-n-octylphosphine oxide	2019-05-14	0.632	0.005	0.074	0.001	0.011	0.003	3.27	10	2.76	Binder
Tri-n-octylphosphine oxide	2019-05-31	0.66	0.003	0.074	0.001	0.004	0.002	1.52	12	2.68	Nonbinder
Triphenyl phosphate	2019-03-19	0.679	0.003	0.071	0.002	-0.016	0.003	-6.42	18	2.55	Nonbinder
Tween 80	2021-04-13	0.686	0.005	0.12	0.003	0.011	0.003	3.24	6	3.14	Binder
Vanillin	2021-04-12	0.676	0.005	0.08	0.004	-0.009	0.004	-2.43	7	3	Nonbinder
Zinc diethyldithiocarbamate	2019-03-19	0.821	0.007	0.195	0.006	-0.034	0.005	-6.68	6	3.14	Nonbinder
α-Hexylcinnamaldehyde	2021-04-07	0.646	0.001	0.07	0.001	-0.002	0.003	-0.97	20	2.53	Nonbinder
a NA indicates “not available.”
b The benzyl benzoate was added to the test solution in an aluminum foil dish since it was highly viscous. Testing the dish by itself did not impact the test results, so the benzyl benzoate results were calculated similarly to the other samples.

[truncated: 5 more sheets: Table S11, Table S12, Table S13, Table S14, Table S15]
